# Supplementary material for: Fibroblasts‐specific p16INK4a exacerbates inflammageing‐mediated post‐infarction ventricular remodelling through interacting with STAT3 to regulate NLRP3 transcription
Source: Clin Transl Med. 2025 Jun 3;15(6):e70344. doi: 10.1002/ctm2.70344 (PMC12134396; doi:10.1002/ctm2.70344)
Supplement: Supplementary file 8 — SI8: Differentially expressed genes from the cardiac fibroblasts between p16‐CKO and control mice following MI [file CTM2-15-e70344-s007.xlsx]

## Sheet: Sheet 1
gene_id	KO_readcount	WT_readcount	log2FoldChange	pvalue	padj	KO1	KO2	KO3	WT1	WT2	WT3	symbol	description
ENSMUSG00000063696	3768.67	274.37	3.7802	2.9991e-32	8.1909e-28	82.478	162.635	77.7362	7.25937	6.92916	9.64535	Gm8730	predicted pseudogene 8730 [Source:MGI Symbol;Acc:MGI:3644565]
ENSMUSG00000033488	54.57	384.54	-2.8169	8.8295e-22	1.2057e-17	0.705468	0.580039	0.471865	4.15552	3.48159	4.95175	Cryzl2	crystallin zeta like 2 [Source:MGI Symbol;Acc:MGI:2448516]
ENSMUSG00000026535	11.14	205.79	-4.2232	7.1035e-17	4.4227e-13	0.159609	0.346451	0.0313155	3.57923	3.19119	3.32335	Ifi202b	interferon activated gene 202B [Source:MGI Symbol;Acc:MGI:1347083]
ENSMUSG00000061780	16.74	208.22	-3.6416	5.3318e-17	4.4227e-13	0.646297	0.605783	0.230553	8.68112	5.81844	4.41935	Cfd	complement factor D (adipsin) [Source:MGI Symbol;Acc:MGI:87931]
ENSMUSG00000031636	410.03	1470.76	-1.8427	9.7164e-17	4.4227e-13	1.71555	2.18745	2.59672	8.21104	8.41726	7.18255	Pdlim3	PDZ and LIM domain 3 [Source:MGI Symbol;Acc:MGI:1859274]
ENSMUSG00000097906	774.19	138.43	2.4834	9.3509e-17	4.4227e-13	18.2651	31.6127	16.3601	3.86365	3.91354	4.26664	Gm9625	predicted gene 9625 [Source:MGI Symbol;Acc:MGI:3780033]
ENSMUSG00000030278	8.34	170.32	-4.3666	4.0397e-13	1.5761e-09	0.145936	0.22174	0	3.30319	2.69863	1.68652	Cidec	cell death-inducing DFFA-like effector c [Source:MGI Symbol;Acc:MGI:95585]
ENSMUSG00000028108	1108.45	2797.21	-1.3353	2.6578e-11	9.0736e-08	10.6646	11.5278	13.6649	32.9859	27.1183	32.1416	Ecm1	extracellular matrix protein 1 [Source:MGI Symbol;Acc:MGI:103060]
ENSMUSG00000002985	8995.91	26099.4	-1.5367	5.5595e-11	1.6871e-07	91.5948	150.873	101.189	374.647	325.205	317.338	Apoe	apolipoprotein E [Source:MGI Symbol;Acc:MGI:88057]
ENSMUSG00000097574	5.34	71.13	-3.7226	9.9299e-11	2.712e-07	0.168817	0.0407152	0.0920056	1.199	1.35575	1.53235	C920006O11Rik	RIKEN cDNA C920006O11 gene [Source:MGI Symbol;Acc:MGI:2443759]
ENSMUSG00000024646	1207.28	3367.14	-1.4797	1.2226e-10	3.0356e-07	9.01402	11.4119	11.3167	28.6207	25.138	36.1733	Cyb5a	cytochrome b5 type A (microsomal) [Source:MGI Symbol;Acc:MGI:1926952]
ENSMUSG00000067818	637.36	1696.68	-1.4127	1.5116e-10	3.4404e-07	12.2375	16.039	16.487	43.7957	45.2262	32.8596	Myl9	myosin, light polypeptide 9, regulatory [Source:MGI Symbol;Acc:MGI:2138915]
ENSMUSG00000030772	211.41	1589.69	-2.9116	1.7334e-10	3.6415e-07	1.02408	3.07179	1.05209	21.7921	9.55223	8.41102	Dkk3	dickkopf WNT signaling pathway inhibitor 3 [Source:MGI Symbol;Acc:MGI:1354952]
ENSMUSG00000053141	19.45	183.8	-3.237	3.4193e-10	6.6704e-07	0.0451035	0.0279722	0.0526747	0.576167	0.506034	0.145503	Ptprt	protein tyrosine phosphatase, receptor type, T [Source:MGI Symbol;Acc:MGI:1321152]
ENSMUSG00000084349	1267.89	447.77	1.5017	1.2995e-09	2.2149e-06	23.5937	34.3768	27.5814	13.1359	8.8461	8.92045	Rpl3-ps1	ribosomal protein L3, pseudogene 1 [Source:MGI Symbol;Acc:MGI:3644217]
ENSMUSG00000117251	87.2	14.54	2.5854	1.3787e-09	2.2149e-06	1.91145	1.41244	2.01479	0.255702	0.305401	0.344395	Gm49891	predicted gene, 49891 [Source:MGI Symbol;Acc:MGI:6270580]
ENSMUSG00000040026	120.56	593.05	-2.2972	1.3655e-09	2.2149e-06	0.987391	0.958824	1.82512	5.66352	4.06834	9.06037	Saa3	serum amyloid A 3 [Source:MGI Symbol;Acc:MGI:98223]
ENSMUSG00000078552	97.32	18.73	2.3766	2.0922e-09	3.1744e-06	1.58049	2.31569	1.89933	0.331238	0.389437	0.413327	Dcdc2b	doublecortin domain containing 2b [Source:MGI Symbol;Acc:MGI:2686212]
ENSMUSG00000030046	12.7	202.57	-3.9906	4.217e-09	6.0616e-06	0.0965192	0.0392825	0.0946859	1.04303	0.24915	2.40395	Bmp10	bone morphogenetic protein 10 [Source:MGI Symbol;Acc:MGI:1338820]
ENSMUSG00000044006	3.37	111.49	-5.0453	4.6313e-09	6.3243e-06	0.0376714	0.0136284	0.0123186	1.71061	0.288783	0.193907	Cilp2	cartilage intermediate layer protein 2 [Source:MGI Symbol;Acc:MGI:1915959]
ENSMUSG00000112003	3.02	47.27	-3.9583	6.3054e-09	8.2003e-06	0.0556175	0.0402415	0.0727481	0.835364	0.85271	0.997368	Gm4864	predicted gene 4864 [Source:MGI Symbol;Acc:MGI:3643492]
ENSMUSG00000023034	918.85	3237.88	-1.8173	8.683e-09	1.0779e-05	5.36465	10.0613	5.96698	35.5657	18.4834	23.024	Nr4a1	nuclear receptor subfamily 4, group A, member 1 [Source:MGI Symbol;Acc:MGI:1352454]
ENSMUSG00000027524	187.93	44.21	2.0914	1.2271e-08	1.4022e-05	1.15903	1.408	1.16285	0.276032	0.185446	0.426449	Edn3	endothelin 3 [Source:MGI Symbol;Acc:MGI:95285]
ENSMUSG00000035944	310.21	853.06	-1.4597	1.2322e-08	1.4022e-05	2.47451	2.47138	1.64601	5.55544	5.67125	7.18506	Ttc38	tetratricopeptide repeat domain 38 [Source:MGI Symbol;Acc:MGI:2146198]
ENSMUSG00000043036	53.48	5.73	3.2107	1.3157e-08	1.4373e-05	0.213708	0.19195	0.187961	0.0154444	0.031128	0.0183542	Ccdc63	coiled-coil domain containing 63 [Source:MGI Symbol;Acc:MGI:3607777]
ENSMUSG00000030762	162.81	36.28	2.1672	3.1898e-08	3.3231e-05	4.16308	2.3056	1.93276	0.718101	0.57893	0.614445	Aqp8	aquaporin 8 [Source:MGI Symbol;Acc:MGI:1195271]
ENSMUSG00000085779	1366.8	3675.64	-1.4271	3.2852e-08	3.3231e-05	8.77267	8.04957	8.66678	18.5803	19.8516	31.012	Atcayos	ataxia, cerebellar, Cayman type, opposite strand [Source:MGI Symbol;Acc:MGI:1916928]
ENSMUSG00000058297	373.36	1167.02	-1.6437	4.2935e-08	4.1879e-05	1.79168	1.59919	2.11302	5.04255	4.22749	8.15432	Spock2	sparc/osteonectin, cwcv and kazal-like domains proteoglycan 2 [Source:MGI Symbol;Acc:MGI:1891351]
ENSMUSG00000086369	54.07	0.61	6.3979	4.4601e-08	4.2004e-05	1.19013	1.49209	0.664281	0	0.0385222	0	E330017L17Rik	RIKEN cDNA E330017L17 gene [Source:MGI Symbol;Acc:MGI:2442924]
ENSMUSG00000043621	146.1	414.67	-1.5053	8.315e-08	7.5697e-05	1.03856	0.869525	0.704452	1.93407	2.84663	2.7552	Ubxn10	UBX domain protein 10 [Source:MGI Symbol;Acc:MGI:2443123]
ENSMUSG00000099492	118.11	30.66	1.9442	1.1946e-07	9.8866e-05	1.94059	3.20403	2.20752	0.713901	0.658871	0.575886	Gm5525	predicted gene 5525 [Source:MGI Symbol;Acc:MGI:3646042]
ENSMUSG00000062329	159.95	689.61	-2.1084	1.1839e-07	9.8866e-05	3.87305	5.14994	3.34657	14.3259	9.96763	29.4375	Cytl1	cytokine-like 1 [Source:MGI Symbol;Acc:MGI:2684993]
ENSMUSG00000061062	44.42	155.7	-1.8102	1.1847e-07	9.8866e-05	1.03166	0.834662	0.644039	2.37835	3.25732	3.30764	Hdac1-ps	histone deacetylase 1, pseudogene [Source:MGI Symbol;Acc:MGI:3704479]
ENSMUSG00000082536	291.98	119.01	1.2948	1.2478e-07	0.00010023	4.94091	6.50382	6.01503	2.57838	2.32827	2.35248	Gm13456	predicted gene 13456 [Source:MGI Symbol;Acc:MGI:3651389]
ENSMUSG00000037860	58.47	165.92	-1.5034	1.5241e-07	0.00011893	0.479667	0.419829	0.462966	1.32956	1.19825	1.41049	Aim2	absent in melanoma 2 [Source:MGI Symbol;Acc:MGI:2686159]
ENSMUSG00000078490	161.02	46.29	1.7965	1.6646e-07	0.00012629	0.4845	0.478567	0.357808	0.16258	0.143079	0.0840634	Cfap74	cilia and flagella associated protein 74 [Source:MGI Symbol;Acc:MGI:1917130]
ENSMUSG00000084803	115.3	24.23	2.2558	1.8767e-07	0.00013639	0.761003	0.516203	0.461681	0.173131	0.0704935	0.129685	5830444B04Rik	RIKEN cDNA 5830444B04 gene [Source:MGI Symbol;Acc:MGI:3603170]
ENSMUSG00000044786	1115.01	2372.58	-1.0894	1.8976e-07	0.00013639	7.23586	8.92905	10.0542	17.7987	18.6106	20.3821	Zfp36	zinc finger protein 36 [Source:MGI Symbol;Acc:MGI:99180]
ENSMUSG00000003411	9.09	81.62	-3.1621	2.0619e-07	0.00014439	0.0614885	0.0583924	0.0904809	1.0551	0.252515	0.627899	Rab3b	RAB3B, member RAS oncogene family [Source:MGI Symbol;Acc:MGI:1917158]
ENSMUSG00000030688	432.95	1624.79	-1.9081	2.1471e-07	0.0001466	4.43404	6.17337	4.0093	25.9776	8.7867	21.139	Stard10	START domain containing 10 [Source:MGI Symbol;Acc:MGI:1860093]
ENSMUSG00000034009	8.61	132.18	-3.9461	2.3539e-07	0.0001568	0.0161674	0.0380176	0.0158603	0.779317	0.283283	0.0536895	Rxfp1	relaxin/insulin-like family peptide receptor 1 [Source:MGI Symbol;Acc:MGI:2682211]
ENSMUSG00000046480	5096.82	2389.26	1.093	4.507e-07	0.00028626	32.6529	24.4636	26.3419	11.4683	15.5192	12.891	Scn4b	sodium channel, type IV, beta [Source:MGI Symbol;Acc:MGI:2687406]
ENSMUSG00000024806	0	31.18	-7.379	4.6679e-07	0.00028974	0	0	0	0.966686	0.192429	1.27646	Mlana	melan-A [Source:MGI Symbol;Acc:MGI:108454]
ENSMUSG00000095079	13.96	85.38	-2.6033	4.7784e-07	0.00029	0.182737	0.0440726	0.199185	1.06383	0.7433	0.859697	Igha	immunoglobulin heavy constant alpha [Source:MGI Symbol;Acc:MGI:96444]
ENSMUSG00000030546	10.49	114.62	-3.4616	5.2254e-07	0.00031024	0.0582614	0.126463	0	0.909671	0.612511	0.539803	Plin1	perilipin 1 [Source:MGI Symbol;Acc:MGI:1890505]
ENSMUSG00000021136	121.12	400.42	-1.725	5.3773e-07	0.00031247	1.25512	0.941761	0.630839	4.37598	2.26175	2.92536	Smoc1	SPARC related modular calcium binding 1 [Source:MGI Symbol;Acc:MGI:1929878]
ENSMUSG00000078532	339.6	146.12	1.2176	5.8035e-07	0.00032347	6.91388	6.80281	5.72045	3.02539	2.40696	3.08447	Nkain1	Na+/K+ transporting ATPase interacting 1 [Source:MGI Symbol;Acc:MGI:1914399]
ENSMUSG00000019890	22.23	94.3	-2.0818	5.7499e-07	0.00032347	0.347253	0.423987	0.681314	1.91039	1.93537	2.42167	Nts	neurotensin [Source:MGI Symbol;Acc:MGI:1328351]
ENSMUSG00000054966	32.57	289.68	-3.1562	6.1724e-07	0.00033715	0.115348	0.201059	0.0274319	2.05116	0.689015	0.417876	Lmntd1	lamin tail domain containing 1 [Source:MGI Symbol;Acc:MGI:1921321]
ENSMUSG00000037362	61.26	207.97	-1.7628	6.6302e-07	0.00035506	0.4626	0.594281	0.685351	2.93822	1.55969	1.57072	Ccn3	cellular communication network factor 3 [Source:MGI Symbol;Acc:MGI:109185]
ENSMUSG00000078815	28.66	130.53	-2.1849	1.1826e-06	0.0006211	0.452113	0.327122	0.403205	1.20595	1.3889	2.83902	Cacng6	calcium channel, voltage-dependent, gamma subunit 6 [Source:MGI Symbol;Acc:MGI:1859168]
ENSMUSG00000061740	698.98	1617.4	-1.2103	1.2225e-06	0.00062994	5.5086	5.15133	3.93572	11.5594	9.02124	13.7372	Cyp2d22	cytochrome P450, family 2, subfamily d, polypeptide 22 [Source:MGI Symbol;Acc:MGI:1929474]
ENSMUSG00000043004	101.82	294.09	-1.529	1.3788e-06	0.00069733	0.549118	0.555786	0.786847	2.57968	1.51737	1.50596	Gng2	guanine nucleotide binding protein (G protein), gamma 2 [Source:MGI Symbol;Acc:MGI:102705]
ENSMUSG00000028836	19.32	74.48	-1.9466	1.4643e-06	0.00072514	0.129197	0.156715	0.156564	0.565429	0.542165	0.628424	Slc30a2	solute carrier family 30 (zinc transporter), member 2 [Source:MGI Symbol;Acc:MGI:106637]
ENSMUSG00000110626	29.44	126.56	-2.1024	1.4869e-06	0.00072514	0.288425	0.398402	0.475864	1.82717	0.972192	2.27264	Gm45805	predicted gene 45805 [Source:MGI Symbol;Acc:MGI:5804920]
ENSMUSG00000006014	1256.27	3067.83	-1.288	1.6699e-06	0.00080013	6.22718	6.59359	11.1127	21.3403	21.7476	16.7139	Prg4	proteoglycan 4 (megakaryocyte stimulating factor, articular superficial zone protein) [Source:MGI Symbol;Acc:MGI:1891344]
ENSMUSG00000109635	487.3	187.59	1.3783	1.7722e-06	0.00083449	21.4476	19.4322	15.0608	7.50492	5.25658	9.10864	Gm45670	predicted gene 45670 [Source:MGI Symbol;Acc:MGI:5791506]
ENSMUSG00000032515	377.49	1186.71	-1.6525	1.9117e-06	0.00088493	2.07452	3.55499	3.24394	7.02832	7.04248	14.0943	Csrnp1	cysteine-serine-rich nuclear protein 1 [Source:MGI Symbol;Acc:MGI:2387989]
ENSMUSG00000021747	118.3	40.61	1.5418	2.079e-06	0.00094633	1.09037	0.995121	0.858966	0.311615	0.372182	0.345637	Cfap20dc	CFAP20 domain containing [Source:MGI Symbol;Acc:MGI:1926154]
ENSMUSG00000030433	198.96	823.14	-2.0486	2.1393e-06	0.00095783	2.16032	1.8869	1.11452	12.2028	3.14274	6.54244	Sbk2	SH3-binding domain kinase family, member 2 [Source:MGI Symbol;Acc:MGI:2685925]
ENSMUSG00000044086	2867.8	1331.96	1.1063	2.918e-06	0.001265	41.454	36.9479	27.279	18.3881	18.6868	13.145	Lmod3	leiomodin 3 (fetal) [Source:MGI Symbol;Acc:MGI:2444169]
ENSMUSG00000038155	0.72	32.17	-5.5564	3.4406e-06	0.0014682	0	0.0528237	0	0.841543	0.662458	0.897054	Gstp2	glutathione S-transferase, pi 2 [Source:MGI Symbol;Acc:MGI:95864]
ENSMUSG00000040562	1639.51	3700.17	-1.1742	4.3256e-06	0.0017888	29.7636	22.5857	27.2992	52.1171	51.2733	78.9441	Gstm2	glutathione S-transferase, mu 2 [Source:MGI Symbol;Acc:MGI:95861]
ENSMUSG00000040795	308.25	152.88	1.0121	4.3151e-06	0.0017888	2.67629	2.5542	2.65879	1.31765	1.31589	1.3543	Iqcc	IQ motif containing C [Source:MGI Symbol;Acc:MGI:2446212]
ENSMUSG00000042834	441.52	168.04	1.3928	4.3883e-06	0.0017888	3.18818	3.59557	2.44091	1.51066	1.3402	0.752634	Nrep	neuronal regeneration related protein [Source:MGI Symbol;Acc:MGI:99444]
ENSMUSG00000073888	36.4	127.7	-1.8085	4.6452e-06	0.0018657	0.376032	0.358644	0.51421	1.11048	1.29423	2.03206	Ccl27a	chemokine (C-C motif) ligand 27A [Source:MGI Symbol;Acc:MGI:1343459]
ENSMUSG00000026347	16.76	157.35	-3.2374	5.6477e-06	0.0022354	0.0757289	0.219172	0.0247635	1.92438	0.30211	0.848762	Tmem163	transmembrane protein 163 [Source:MGI Symbol;Acc:MGI:1919410]
ENSMUSG00000014846	702.23	1518.23	-1.1122	6.7557e-06	0.0026358	9.33636	10.8328	10.8413	22.3316	17.39	28.3569	Tppp3	tubulin polymerization-promoting protein family member 3 [Source:MGI Symbol;Acc:MGI:1915221]
ENSMUSG00000020427	253.42	570.48	-1.1714	7.4297e-06	0.0028579	1.63553	2.84572	2.13079	4.81513	4.93872	5.38825	Igfbp3	insulin-like growth factor binding protein 3 [Source:MGI Symbol;Acc:MGI:96438]
ENSMUSG00000009114	17.57	82.08	-2.2214	8.4967e-06	0.003223	0.381265	0.241378	0.21818	1.08205	0.909622	1.97833	2610028H24Rik	RIKEN cDNA 2610028H24 gene [Source:MGI Symbol;Acc:MGI:1924214]
ENSMUSG00000109904	225	52.76	2.0909	9.7733e-06	0.003607	3.10921	5.94308	1.45679	1.00499	0.914765	0.601022	Gm45819	predicted gene 45819 [Source:MGI Symbol;Acc:MGI:5804934]
ENSMUSG00000087303	35.75	1	5.1898	1.0267e-05	0.0036896	0.422188	0.061094	0.524614	0.0098313	0	0.0186937	Lipo2	lipase, member O2 [Source:MGI Symbol;Acc:MGI:3644466]
ENSMUSG00000064360	1214.45	4816.93	-1.9877	1.0147e-05	0.0036896	106.008	72.8152	105.75	165.567	258.557	708.184	mt-Nd3	mitochondrially encoded NADH dehydrogenase 3 [Source:MGI Symbol;Acc:MGI:102499]
ENSMUSG00000050296	138.52	282.8	-1.0291	1.1046e-05	0.0039178	0.239616	0.23822	0.285307	0.519434	0.542558	0.52664	Abca12	ATP-binding cassette, sub-family A (ABC1), member 12 [Source:MGI Symbol;Acc:MGI:2676312]
ENSMUSG00000018339	9630.04	22358.7	-1.2152	1.1731e-05	0.0041075	128.257	133.881	171.152	425.588	219.805	380.386	Gpx3	glutathione peroxidase 3 [Source:MGI Symbol;Acc:MGI:105102]
ENSMUSG00000066361	39.43	112.93	-1.5187	1.4447e-05	0.0049321	0.367181	0.571191	0.516296	1.6545	1.20632	1.39007	Serpina3c	serine (or cysteine) peptidase inhibitor, clade A, member 3C [Source:MGI Symbol;Acc:MGI:102848]
ENSMUSG00000033022	158.48	722.72	-2.1898	1.5001e-05	0.0050579	2.15829	4.21992	1.50312	7.04395	6.44896	22.5034	Cdo1	cysteine dioxygenase 1, cytosolic [Source:MGI Symbol;Acc:MGI:105925]
ENSMUSG00000055978	32.98	105.66	-1.6801	1.6792e-05	0.0055255	0.124681	0.194857	0.17613	0.564419	0.393237	0.655853	Fut2	fucosyltransferase 2 [Source:MGI Symbol;Acc:MGI:109374]
ENSMUSG00000036377	60.44	204.98	-1.7604	1.8016e-05	0.0058575	0.105657	0.126616	0.168432	0.712746	0.254143	0.425434	Cracd	capping protein inhibiting regulator of actin [Source:MGI Symbol;Acc:MGI:2444817]
ENSMUSG00000029321	87.1	334.37	-1.9393	1.9418e-05	0.0062392	0.828894	0.913447	1.60128	4.12916	1.98705	6.86043	Slc10a6	solute carrier family 10 (sodium/bile acid cotransporter family), member 6 [Source:MGI Symbol;Acc:MGI:1923000]
ENSMUSG00000002910	192.62	566.19	-1.5548	2.0292e-05	0.0064443	1.4582	1.44617	1.95667	4.2592	2.83196	7.35558	Arrdc2	arrestin domain containing 2 [Source:MGI Symbol;Acc:MGI:1918057]
ENSMUSG00000111684	32.46	4.85	2.744	2.0584e-05	0.0064517	0.743059	0.754421	0.846517	0.150706	0.112499	0.0955199	Gm8543	predicted gene 8543 [Source:MGI Symbol;Acc:MGI:3648878]
ENSMUSG00000036181	1933.99	6652.06	-1.7822	2.3403e-05	0.0071815	35.2809	29.1514	36.6887	56.7113	80.2344	212.26	H1f2	H1.2 linker histone, cluster member [Source:MGI Symbol;Acc:MGI:1931526]
ENSMUSG00000028341	70.02	398.45	-2.5095	2.3794e-05	0.0072206	0.190012	0.486094	0.279604	4.13869	0.730423	0.76171	Nr4a3	nuclear receptor subfamily 4, group A, member 3 [Source:MGI Symbol;Acc:MGI:1352457]
ENSMUSG00000030787	475.49	1030.59	-1.116	2.5351e-05	0.0076085	3.26624	4.78359	5.24324	12.4461	9.19783	7.86697	Lyve1	lymphatic vessel endothelial hyaluronan receptor 1 [Source:MGI Symbol;Acc:MGI:2136348]
ENSMUSG00000036560	33.99	106.5	-1.6458	2.6181e-05	0.007772	0.230441	0.153908	0.220268	0.81731	0.698846	0.429725	Lgi4	leucine-rich repeat LGI family, member 4 [Source:MGI Symbol;Acc:MGI:2180197]
ENSMUSG00000105096	255.73	88.63	1.5274	2.6477e-05	0.0077754	0.986079	2.36811	2.03761	0.608259	0.748364	0.550417	Gbp10	guanylate-binding protein 10 [Source:MGI Symbol;Acc:MGI:4359647]
ENSMUSG00000076613	6.77	37.68	-2.4765	3.1039e-05	0.0089232	0.0809132	0.065862	0.0595323	0.307358	0.43672	0.423205	Ighg2b	immunoglobulin heavy constant gamma 2B [Source:MGI Symbol;Acc:MGI:96445]
ENSMUSG00000066456	47.52	118.94	-1.3238	3.2307e-05	0.0091911	0.652144	0.754964	0.66819	1.68567	1.6188	1.97799	Hmgn3	high mobility group nucleosomal binding domain 3 [Source:MGI Symbol;Acc:MGI:2138069]
ENSMUSG00000084314	6.09	66.18	-3.4407	3.5092e-05	0.0097796	0.96	0.297685	0	3.80835	2.25282	7.71958	Rps15a-ps3	ribosomal protein S15A, pseudogene 3 [Source:MGI Symbol;Acc:MGI:3650886]
ENSMUSG00000097164	27.4	85.35	-1.6392	4.0406e-05	0.011147	0.0783778	0.116404	0.145684	0.402013	0.387217	0.295899	Cep83os	centrosomal protein 83, opposite strand [Source:MGI Symbol;Acc:MGI:1914973]
ENSMUSG00000073608	160	44.35	1.8479	4.096e-05	0.011187	0.549167	0.574731	0.228138	0.140931	0.170953	0.0725761	Gal3st2c	galactose-3-O-sulfotransferase 2C [Source:MGI Symbol;Acc:MGI:3646771]
ENSMUSG00000027611	113.51	263.6	-1.2165	4.1763e-05	0.011263	1.61367	1.83818	1.11204	4.49991	3.11706	3.21527	Procr	protein C receptor, endothelial [Source:MGI Symbol;Acc:MGI:104596]
ENSMUSG00000019997	2562.64	5357.45	-1.0638	4.2063e-05	0.011263	25.5331	22.2965	25.2431	62.1429	34.4624	59.043	Ccn2	cellular communication network factor 2 [Source:MGI Symbol;Acc:MGI:95537]
ENSMUSG00000041959	445.6	914.14	-1.0364	4.2702e-05	0.011323	9.38613	10.3567	10.2602	19.9758	16.0687	26.4278	S100a10	S100 calcium binding protein A10 (calpactin) [Source:MGI Symbol;Acc:MGI:1339468]
ENSMUSG00000034456	21.98	0	6.9419	4.4822e-05	0.011659	0.0312047	0.457202	0.030612	0	0	0	Uroc1	urocanase domain containing 1 [Source:MGI Symbol;Acc:MGI:2385332]
ENSMUSG00000087128	54.09	126.22	-1.2219	4.6749e-05	0.012045	1.57836	1.4377	1.57602	3.3965	3.75682	3.76265	Gm12655	predicted gene 12655 [Source:MGI Symbol;Acc:MGI:3651648]
ENSMUSG00000042109	2038.69	5061.04	-1.3117	5.0409e-05	0.012867	11.9756	10.9052	13.0931	22.8697	20.9865	46.3339	Csdc2	cold shock domain containing C2, RNA binding [Source:MGI Symbol;Acc:MGI:2146027]
ENSMUSG00000034958	254.61	790.02	-1.6341	5.4356e-05	0.013584	1.80978	2.09659	1.29664	6.86845	7.59686	2.16091	Atcay	ataxia, cerebellar, Cayman type [Source:MGI Symbol;Acc:MGI:2448730]
ENSMUSG00000060680	58.51	17.41	1.7482	5.3918e-05	0.013584	2.1148	2.33935	2.71298	0.767107	0.763504	0.648273	Gm8894	predicted gene 8894 [Source:MGI Symbol;Acc:MGI:3643084]
ENSMUSG00000021208	5.13	43.55	-3.0891	5.5794e-05	0.013728	0.173467	0.161371	0.0486207	1.71388	0.372182	1.23442	Ifi27l2b	interferon, alpha-inducible protein 27 like 2B [Source:MGI Symbol;Acc:MGI:1916390]
ENSMUSG00000020388	173.31	403.01	-1.217	6.2088e-05	0.015006	1.79866	1.82579	1.89943	3.53678	3.42637	6.03986	Pdlim4	PDZ and LIM domain 4 [Source:MGI Symbol;Acc:MGI:1353470]
ENSMUSG00000026107	2251.11	1071.05	1.0715	6.6346e-05	0.015894	7.80571	6.83195	6.97581	4.28851	4.11378	2.15926	Nabp1	nucleic acid binding protein 1 [Source:MGI Symbol;Acc:MGI:1923258]
ENSMUSG00000037447	248.51	534.29	-1.104	7.006e-05	0.016354	0.436309	0.581364	0.599654	1.10454	0.930616	1.49339	Arid5a	AT rich interactive domain 5A (MRF1-like) [Source:MGI Symbol;Acc:MGI:2443039]
ENSMUSG00000059498	352.83	729.35	-1.0472	7.3343e-05	0.016457	4.29065	5.23242	7.05607	14.2732	10.0615	10.7098	Fcgr3	Fc receptor, IgG, low affinity III [Source:MGI Symbol;Acc:MGI:95500]
ENSMUSG00000075272	3.45	30.18	-3.1424	7.2787e-05	0.016457	0.0445672	0.0604615	0.0109302	0.233509	0.313756	0.477305	Ttc30a2	tetratricopeptide repeat domain 30A2 [Source:MGI Symbol;Acc:MGI:3700200]
ENSMUSG00000034687	15.67	129.56	-3.0483	7.3362e-05	0.016457	0.0367077	0.0265595	0.00900262	0.463192	0.126341	0.0319991	Fras1	Fraser extracellular matrix complex subunit 1 [Source:MGI Symbol;Acc:MGI:2385368]
ENSMUSG00000005124	29.84	118.62	-1.9889	7.3181e-05	0.016457	0.160616	0.0950827	0.181439	0.816042	0.740125	0.237598	Ccn4	cellular communication network factor 4 [Source:MGI Symbol;Acc:MGI:1197008]
ENSMUSG00000022878	14.67	86.06	-2.5619	7.3514e-05	0.016457	0.235357	0.596017	0.0384811	1.89083	1.82262	1.48502	Adipoq	adiponectin, C1Q and collagen domain containing [Source:MGI Symbol;Acc:MGI:106675]
ENSMUSG00000026628	162.1	589.93	-1.8635	7.6027e-05	0.016745	0.741902	2.40193	2.99759	9.69817	4.00138	9.05742	Atf3	activating transcription factor 3 [Source:MGI Symbol;Acc:MGI:109384]
ENSMUSG00000061718	10.78	67.97	-2.6662	7.7251e-05	0.016878	0.0277517	0.200795	0.072599	1.05661	0.382065	0.506878	Ppp1r1b	protein phosphatase 1, regulatory inhibitor subunit 1B [Source:MGI Symbol;Acc:MGI:94860]
ENSMUSG00000054717	238.95	721.74	-1.5943	7.9216e-05	0.01709	1.78587	1.79139	2.91107	3.82787	5.06292	10.8548	Hmgb2	high mobility group box 2 [Source:MGI Symbol;Acc:MGI:96157]
ENSMUSG00000022066	29.38	174.91	-2.5729	7.9472e-05	0.01709	0.0939311	0.0910218	0.111893	0.108976	0.459748	1.19648	Entpd4b	ectonucleoside triphosphate diphosphohydrolase 4B [Source:MGI Symbol;Acc:MGI:5435040]
ENSMUSG00000000183	83.12	25.74	1.6942	8.054e-05	0.017184	0.348968	0.542858	0.56486	0.213314	0.109189	0.139065	Fgf6	fibroblast growth factor 6 [Source:MGI Symbol;Acc:MGI:95520]
ENSMUSG00000056973	1158.41	2528.81	-1.1262	8.7816e-05	0.018592	9.80985	13.5876	16.4991	33.1873	20.5737	34.8667	Ces1d	carboxylesterase 1D [Source:MGI Symbol;Acc:MGI:2148202]
ENSMUSG00000020051	99.04	1.34	6.2275	8.9056e-05	0.018709	0.0984487	2.91159	0.676051	0.025791	0	0.0245201	Pah	phenylalanine hydroxylase [Source:MGI Symbol;Acc:MGI:97473]
ENSMUSG00000091269	77.04	24.99	1.625	9.0807e-05	0.018931	1.69034	1.87822	1.10549	0.61152	0.434448	0.501195	Gm6682	predicted gene 6682 [Source:MGI Symbol;Acc:MGI:3647156]
ENSMUSG00000030717	160.99	342.8	-1.0895	9.8522e-05	0.020384	1.73461	1.67211	1.81792	3.98536	2.73057	4.594	Nupr1	nuclear protein transcription regulator 1 [Source:MGI Symbol;Acc:MGI:1891834]
ENSMUSG00000050010	98.71	37.19	1.4046	0.00010166	0.020716	0.472889	0.680186	0.542156	0.191051	0.267403	0.192989	Shisa3	shisa family member 3 [Source:MGI Symbol;Acc:MGI:3041225]
ENSMUSG00000109714	79.77	21.13	1.9083	0.00010091	0.020716	0.492336	0.644348	0.60373	0.113805	0.271849	0.0865577	Gm35021	predicted gene, 35021 [Source:MGI Symbol;Acc:MGI:5594180]
ENSMUSG00000042485	174.1	395.15	-1.1824	0.00010316	0.020716	3.24327	4.23346	4.02008	6.98092	7.42581	12.0076	Mustn1	musculoskeletal, embryonic nuclear protein 1 [Source:MGI Symbol;Acc:MGI:1913425]
ENSMUSG00000021750	172.67	563.35	-1.7053	0.00010297	0.020716	0.587907	1.01026	2.03919	4.58381	2.39793	5.09007	Fam107a	family with sequence similarity 107, member A [Source:MGI Symbol;Acc:MGI:3041256]
ENSMUSG00000026185	4204.16	9069.15	-1.1091	0.00010417	0.020767	17.8677	17.2972	21.9348	55.1308	46.7601	24.7694	Igfbp5	insulin-like growth factor binding protein 5 [Source:MGI Symbol;Acc:MGI:96440]
ENSMUSG00000026494	157.43	62.87	1.3219	0.00010769	0.021159	0.289361	0.248037	0.336299	0.11588	0.160894	0.0807915	Kif26b	kinesin family member 26B [Source:MGI Symbol;Acc:MGI:2447076]
ENSMUSG00000076609	97.28	237.53	-1.2872	0.0001123	0.021751	4.58217	4.64154	5.69383	17.9794	11.0875	8.36921	Igkc	immunoglobulin kappa constant [Source:MGI Symbol;Acc:MGI:96495]
ENSMUSG00000002289	3503.88	1582.75	1.1464	0.00011688	0.022479	22.6415	23.8758	34.1877	11.6866	17.4045	8.26829	Angptl4	angiopoietin-like 4 [Source:MGI Symbol;Acc:MGI:1888999]
ENSMUSG00000021477	5344.5	12218.2	-1.1929	0.0001203	0.022816	21.5091	18.6417	27.0176	41.54	37.9901	75.8132	Ctsl	cathepsin L [Source:MGI Symbol;Acc:MGI:88564]
ENSMUSG00000042784	51.02	116.03	-1.1849	0.00012414	0.023223	0.577274	0.551339	0.645592	1.46391	1.45222	1.20774	Muc1	mucin 1, transmembrane [Source:MGI Symbol;Acc:MGI:97231]
ENSMUSG00000034987	187.62	63.11	1.5689	0.00012385	0.023223	1.12724	0.708287	0.743189	0.282156	0.454088	0.154586	Hrh2	histamine receptor H2 [Source:MGI Symbol;Acc:MGI:108482]
ENSMUSG00000021364	26.94	0.34	6.2743	0.00013032	0.024211	0.0478063	0.489199	0.0200993	0	0	0.00680392	Elovl2	elongation of very long chain fatty acids (FEN1/Elo2, SUR4/Elo3, yeast)-like 2 [Source:MGI Symbol;Acc:MGI:1858960]
ENSMUSG00000067780	55.44	160.57	-1.534	0.00013425	0.024773	0.164322	0.216556	0.272506	0.910157	0.683084	0.354698	Pi15	peptidase inhibitor 15 [Source:MGI Symbol;Acc:MGI:1934659]
ENSMUSG00000028036	55.47	233.41	-2.0743	0.00013747	0.02509	0.187818	0.312266	0.168569	1.89276	0.705199	0.314512	Ptgfr	prostaglandin F receptor [Source:MGI Symbol;Acc:MGI:97796]
ENSMUSG00000022548	698.6	1939.14	-1.4727	0.00014649	0.026053	4.08861	6.70744	11.3111	14.968	17.4233	29.6859	Apod	apolipoprotein D [Source:MGI Symbol;Acc:MGI:88056]
ENSMUSG00000003032	1151.09	2348.35	-1.0285	0.00015698	0.02766	7.27556	10.3837	13.1418	21.3361	17.603	24.9665	Klf4	Kruppel-like factor 4 (gut) [Source:MGI Symbol;Acc:MGI:1342287]
ENSMUSG00000050777	63.51	248.61	-1.9667	0.0001622	0.028215	1.79745	0.650264	1.49983	2.98768	3.10293	9.44761	Tmem37	transmembrane protein 37 [Source:MGI Symbol;Acc:MGI:2157899]
ENSMUSG00000018927	587.85	1544.98	-1.3938	0.00016147	0.028215	5.08517	7.07479	14.5365	31.2134	19.7873	20.8809	Ccl6	chemokine (C-C motif) ligand 6 [Source:MGI Symbol;Acc:MGI:98263]
ENSMUSG00000028214	146.11	340.02	-1.218	0.00018598	0.031746	1.4547	1.90015	2.31109	6.4752	3.44393	3.6039	Gem	GTP binding protein (gene overexpressed in skeletal muscle) [Source:MGI Symbol;Acc:MGI:99844]
ENSMUSG00000019577	102224	48325.5	1.0809	0.00019077	0.032361	787.861	587.744	998.158	522.17	368.973	262.096	Pdk4	pyruvate dehydrogenase kinase, isoenzyme 4 [Source:MGI Symbol;Acc:MGI:1351481]
ENSMUSG00000086596	11.58	55.71	-2.2696	0.00019959	0.033647	0.0265351	0.100796	0.104124	0.542217	0.392298	0.211487	Susd5	sushi domain containing 5 [Source:MGI Symbol;Acc:MGI:2685972]
ENSMUSG00000040435	1225.11	2594.26	-1.0822	0.0002083	0.034689	8.99168	10.1191	14.9096	26.3729	17.1143	29.7866	Ppp1r15a	protein phosphatase 1, regulatory subunit 15A [Source:MGI Symbol;Acc:MGI:1927072]
ENSMUSG00000040907	235.45	95.77	1.2988	0.00021746	0.035926	1.50022	0.646346	1.0748	0.514495	0.418197	0.407619	Atp1a3	ATPase, Na+/K+ transporting, alpha 3 polypeptide [Source:MGI Symbol;Acc:MGI:88107]
ENSMUSG00000045545	0.67	20.03	-4.8898	0.00021836	0.035926	0.0308142	0	0	0.419771	0.159085	0.368387	Krt14	keratin 14 [Source:MGI Symbol;Acc:MGI:96688]
ENSMUSG00000072844	60.45	13.4	2.1691	0.00023305	0.037915	0.295894	0.704031	1.07178	0.143107	0.213653	0.11338	G530011O06Rik	RIKEN cDNA G530011O06 gene [Source:MGI Symbol;Acc:MGI:3603513]
ENSMUSG00000033342	0.72	23.12	-5.0691	0.00023323	0.037915	0	0.0120157	0	0.272634	0.0831381	0.0441191	Plppr5	phospholipid phosphatase related 5 [Source:MGI Symbol;Acc:MGI:1923019]
ENSMUSG00000041771	9.45	39.35	-2.0579	0.00024212	0.038897	0.0479181	0.052006	0.0705119	0.238512	0.309234	0.179021	Slc24a4	solute carrier family 24 (sodium/potassium/calcium exchanger), member 4 [Source:MGI Symbol;Acc:MGI:2447362]
ENSMUSG00000081434	17.79	0.67	4.7731	0.00025427	0.040375	0.739736	0.308786	0.474486	0.029814	0	0.0283449	Gm14165	predicted gene 14165 [Source:MGI Symbol;Acc:MGI:3650537]
ENSMUSG00000004655	2326.34	6045.75	-1.3779	0.00025871	0.040635	24.2916	30.4035	17.6299	42.8824	42.0712	104.229	Aqp1	aquaporin 1 [Source:MGI Symbol;Acc:MGI:103201]
ENSMUSG00000085272	120	1266.91	-3.4006	0.0002598	0.040635	1.10986	1.61832	0.340763	23.1805	3.16516	7.0394	Sbk3	SH3 domain binding kinase family, member 3 [Source:MGI Symbol;Acc:MGI:2685924]
ENSMUSG00000021223	716	223.89	1.6766	0.0002609	0.040635	4.18182	2.9579	3.22533	1.43552	1.60624	0.306477	Papln	papilin, proteoglycan-like sulfated glycoprotein [Source:MGI Symbol;Acc:MGI:2386139]
ENSMUSG00000044338	1023.62	370.13	1.4669	0.00026567	0.040951	10.9251	6.94578	4.71228	1.91061	4.5708	1.86753	Aplnr	apelin receptor [Source:MGI Symbol;Acc:MGI:1346086]
ENSMUSG00000028464	668.86	1523.43	-1.1873	0.00026753	0.040951	5.84731	4.98193	7.9193	22.4605	11.1959	10.2594	Tpm2	tropomyosin 2, beta [Source:MGI Symbol;Acc:MGI:98810]
ENSMUSG00000021213	22.72	74.53	-1.7196	0.00026942	0.040951	0.264435	0.696986	0.33353	1.78136	1.27655	1.27959	Akr1c13	aldo-keto reductase family 1, member C13 [Source:MGI Symbol;Acc:MGI:1351662]
ENSMUSG00000067144	0	13.66	-6.1874	0.0002699	0.040951	0	0	0	0.18913	0.0242024	0.321089	Slc22a7	solute carrier family 22 (organic anion transporter), member 7 [Source:MGI Symbol;Acc:MGI:1859559]
ENSMUSG00000003038	681.7	181.83	1.9071	0.00027972	0.042206	6.0456	6.4845	5.6529	3.66381	0.656389	0.705473	Hmgn2	high mobility group nucleosomal binding domain 2 [Source:MGI Symbol;Acc:MGI:96136]
ENSMUSG00000048387	54.18	143.42	-1.4023	0.00028255	0.042399	0.917715	0.52646	0.694505	2.81632	1.5752	1.42367	Osr1	odd-skipped related transcription factor 1 [Source:MGI Symbol;Acc:MGI:1344424]
ENSMUSG00000019122	259.65	622.14	-1.2599	0.0002885	0.042822	1.55665	1.73772	3.65627	6.32907	4.60065	6.06151	Ccl9	chemokine (C-C motif) ligand 9 [Source:MGI Symbol;Acc:MGI:104533]
ENSMUSG00000058064	61.93	198.12	-1.676	0.00028799	0.042822	3.09406	2.53227	3.83143	5.84668	6.9037	17.6864	Gm10036	predicted gene 10036 [Source:MGI Symbol;Acc:MGI:3642334]
ENSMUSG00000067242	98	33.26	1.5626	0.00029074	0.042921	0.343521	0.170879	0.18956	0.0949932	0.058221	0.0903123	Lgi1	leucine-rich repeat LGI family, member 1 [Source:MGI Symbol;Acc:MGI:1861691]
ENSMUSG00000010797	8.77	39.54	-2.1709	0.000309	0.044815	0.0480456	0.104289	0.164965	0.427947	0.56374	0.466692	Wnt2	wingless-type MMTV integration site family, member 2 [Source:MGI Symbol;Acc:MGI:98954]
ENSMUSG00000024222	587.51	1765.42	-1.5871	0.00030567	0.044815	1.05562	1.38785	2.61559	4.12794	2.69338	8.51598	Fkbp5	FK506 binding protein 5 [Source:MGI Symbol;Acc:MGI:104670]
ENSMUSG00000118387	10.36	45.13	-2.1326	0.0003129	0.044976	0.132708	0.230447	0.0520749	0.556256	0.660219	0.621394	Gm50415	predicted gene, 50415 [Source:MGI Symbol;Acc:MGI:6303335]
ENSMUSG00000000031	745.15	1522.32	-1.0308	0.00031728	0.045367	10.537	7.86294	6.31877	12.4723	21.5076	17.3972	H19	H19, imprinted maternally expressed transcript [Source:MGI Symbol;Acc:MGI:95891]
ENSMUSG00000021991	30.4	89.18	-1.5507	0.00035288	0.049935	0.0931848	0.0876498	0.103603	0.439415	0.204097	0.213523	Cacna2d3	calcium channel, voltage-dependent, alpha2/delta subunit 3 [Source:MGI Symbol;Acc:MGI:1338890]
ENSMUSG00000049892	112.63	378.14	-1.7475	0.00036571	0.05122	1.58042	2.46339	1.66586	3.80554	3.12482	12.2778	Rasd1	RAS, dexamethasone-induced 1 [Source:MGI Symbol;Acc:MGI:1270848]
ENSMUSG00000037071	592.95	1848.88	-1.6407	0.00036924	0.051451	2.19808	4.02007	3.67717	6.0688	5.34272	19.5267	Scd1	stearoyl-Coenzyme A desaturase 1 [Source:MGI Symbol;Acc:MGI:98239]
ENSMUSG00000024076	60.83	148.31	-1.2869	0.00037286	0.051692	0.402886	0.692323	0.444638	1.58318	0.913933	1.32957	Vit	vitrin [Source:MGI Symbol;Acc:MGI:1921449]
ENSMUSG00000083992	45.63	13.88	1.717	0.00037918	0.051919	2.21569	1.91396	2.08489	0.805526	0.636678	0.495539	Gm11478	predicted gene 11478 [Source:MGI Symbol;Acc:MGI:3650888]
ENSMUSG00000039457	331.83	736.48	-1.1502	0.00038432	0.052051	1.54427	1.26234	1.12175	4.43471	2.75529	1.78121	Ppl	periplakin [Source:MGI Symbol;Acc:MGI:1194898]
ENSMUSG00000043613	266.2	684.66	-1.3622	0.00039149	0.052412	2.36116	2.82375	6.86042	11.536	8.82311	11.2522	Mmp3	matrix metallopeptidase 3 [Source:MGI Symbol;Acc:MGI:97010]
ENSMUSG00000086938	216.98	574.8	-1.4046	0.0003909	0.052412	1.75332	1.81103	4.32969	6.05672	5.51625	9.63727	4930481A15Rik	RIKEN cDNA 4930481A15 gene [Source:MGI Symbol;Acc:MGI:1922181]
ENSMUSG00000026726	232.98	93.95	1.308	0.00039572	0.05272	0.438885	0.566867	0.268648	0.184342	0.228116	0.113828	Cubn	cubilin (intrinsic factor-cobalamin receptor) [Source:MGI Symbol;Acc:MGI:1931256]
ENSMUSG00000079598	5.78	31.82	-2.4603	0.00041065	0.05418	0.126484	0.117664	0.0709039	0.795253	0.3053	0.666058	Clec2l	C-type lectin domain family 2, member L [Source:MGI Symbol;Acc:MGI:2141402]
ENSMUSG00000087684	8.24	42.01	-2.3545	0.00041856	0.054957	0.0441315	0.143689	0.0865865	0.416206	0.269263	0.725445	1200007C13Rik	RIKEN cDNA 1200007C13 gene [Source:MGI Symbol;Acc:MGI:1921369]
ENSMUSG00000021943	24.84	67.1	-1.4349	0.00042562	0.055618	0.124771	0.152342	0.112201	0.326867	0.326958	0.414347	Gdf10	growth differentiation factor 10 [Source:MGI Symbol;Acc:MGI:95684]
ENSMUSG00000117990	223.92	91.82	1.2857	0.00043924	0.057124	1.6536	1.41904	1.25122	0.893264	0.613657	0.319266	Gm32027	predicted gene, 32027 [Source:MGI Symbol;Acc:MGI:5591186]
ENSMUSG00000072625	0	11.76	-5.9765	0.00045835	0.059327	0	0	0	0.161483	0.153161	0.0180618	Gdf2	growth differentiation factor 2 [Source:MGI Symbol;Acc:MGI:1321394]
ENSMUSG00000018822	115.64	320.81	-1.474	0.00046789	0.060276	1.35429	2.76945	0.853076	6.39364	4.46939	3.28073	Sfrp5	secreted frizzled-related sequence protein 5 [Source:MGI Symbol;Acc:MGI:1860298]
ENSMUSG00000109754	234.4	90.9	1.3653	0.00047041	0.060317	5.00611	5.41412	1.99887	1.58297	1.91262	1.41747	Gm39214	predicted gene, 39214 [Source:MGI Symbol;Acc:MGI:5622099]
ENSMUSG00000026360	691.28	1644.13	-1.25	0.00049139	0.062131	4.22677	6.34612	4.98897	10.5331	7.31827	19.4999	Rgs2	regulator of G-protein signaling 2 [Source:MGI Symbol;Acc:MGI:1098271]
ENSMUSG00000027376	20.79	2.61	3.0047	0.000503	0.062443	0.135768	0.0680079	0.122944	0.0218878	0.00980323	0.0104046	Prom2	prominin 2 [Source:MGI Symbol;Acc:MGI:2138997]
ENSMUSG00000086806	0.66	17.1	-4.6652	0.00050243	0.062443	0.0330313	0	0.0324039	0.865334	0.248046	0.625247	Gm13054	predicted gene 13054 [Source:MGI Symbol;Acc:MGI:3702728]
ENSMUSG00000031722	429.91	999.51	-1.2171	0.00050204	0.062443	3.67664	7.90738	10.2579	17.7084	14.3746	19.5914	Hp	haptoglobin [Source:MGI Symbol;Acc:MGI:96211]
ENSMUSG00000037161	32.93	1.34	4.6455	0.00052381	0.064054	1.16624	0.0284435	0.10284	0.027463	0	0.0261097	Mgarp	mitochondria localized glutamic acid rich protein [Source:MGI Symbol;Acc:MGI:1914999]
ENSMUSG00000096171	18.1	1.27	3.8197	0.00052771	0.064054	0.322449	0.349957	0.79081	0.0563154	0.0504458	0	Gm8055	predicted pseudogene 8055 [Source:MGI Symbol;Acc:MGI:3643695]
ENSMUSG00000035864	59.4	12.63	2.2353	0.0005257	0.064054	0.38007	0.0987166	0.101976	0.0374445	0.0396403	0.0485447	Syt1	synaptotagmin I [Source:MGI Symbol;Acc:MGI:99667]
ENSMUSG00000001349	40.42	126.02	-1.6377	0.00052083	0.064054	0.306892	0.236375	0.660396	1.78431	1.30097	0.779154	Cnn1	calponin 1 [Source:MGI Symbol;Acc:MGI:104979]
ENSMUSG00000072568	285.86	120.11	1.2498	0.00055986	0.067358	1.90139	1.05164	0.981961	0.579537	0.742232	0.373391	Lratd2	LRAT domain containing 1 [Source:MGI Symbol;Acc:MGI:3026924]
ENSMUSG00000112593	55.89	145.43	-1.3791	0.00056553	0.067743	0.897727	1.5589	1.862	3.03719	3.15401	5.18733	Gm48882	predicted gene, 48882 [Source:MGI Symbol;Acc:MGI:6098637]
ENSMUSG00000086765	19.98	92.07	-2.2029	0.00057239	0.068264	0.138596	0.451261	0.602126	1.4316	0.799167	3.29414	Gm11827	predicted gene 11827 [Source:MGI Symbol;Acc:MGI:3649801]
ENSMUSG00000031972	27790.2	10211.2	1.4444	0.00057839	0.068581	570.775	424.506	480.583	149.103	77.1679	319.842	Acta1	actin, alpha 1, skeletal muscle [Source:MGI Symbol;Acc:MGI:87902]
ENSMUSG00000082480	34.48	8.72	1.9841	0.00058895	0.069033	0.917123	1.02854	1.22959	0.19221	0.28696	0.33502	Gm11687	predicted gene 11687 [Source:MGI Symbol;Acc:MGI:3652085]
ENSMUSG00000061100	34.02	103.87	-1.6155	0.00058845	0.069033	1.26611	2.35564	1.02026	4.07502	7.25813	3.15343	Retnla	resistin like alpha [Source:MGI Symbol;Acc:MGI:1888504]
ENSMUSG00000057123	237.53	502.97	-1.0826	0.00060559	0.069596	0.975764	1.34039	1.05896	3.64543	1.92477	1.76577	Gja5	gap junction protein, alpha 5 [Source:MGI Symbol;Acc:MGI:95716]
ENSMUSG00000079363	1913.76	905.59	1.0793	0.00060649	0.069596	5.7793	9.79488	5.29014	4.276	3.67765	2.17128	Gbp4	guanylate binding protein 4 [Source:MGI Symbol;Acc:MGI:97072]
ENSMUSG00000070348	1259.58	619.22	1.0242	0.00060412	0.069596	6.67796	6.52352	8.61632	4.27342	4.62169	2.12597	Ccnd1	cyclin D1 [Source:MGI Symbol;Acc:MGI:88313]
ENSMUSG00000038216	6.86	38.22	-2.483	0.00059725	0.069596	0.0469423	0.254735	0.184203	1.52491	0.550794	0.7015	Pnmt	phenylethanolamine-N-methyltransferase [Source:MGI Symbol;Acc:MGI:97724]
ENSMUSG00000100078	49.8	16.85	1.5649	0.00063166	0.072181	0.83911	1.01659	1.07204	0.306732	0.311397	0.388824	Gm6170	predicted gene 6170 [Source:MGI Symbol;Acc:MGI:3643368]
ENSMUSG00000042745	1293.11	2918.61	-1.1743	0.00063458	0.072213	29.6542	29.067	32.2291	47.517	48.548	110.915	Id1	inhibitor of DNA binding 1, HLH protein [Source:MGI Symbol;Acc:MGI:96396]
ENSMUSG00000020893	1256.45	2539.89	-1.0155	0.00065269	0.073815	3.89619	8.05517	6.27121	13.2464	9.703	14.4961	Per1	period circadian clock 1 [Source:MGI Symbol;Acc:MGI:1098283]
ENSMUSG00000028967	1009.15	2101.18	-1.058	0.00065777	0.073829	4.42354	7.70609	10.8525	17.7334	17.1059	14.0873	Errfi1	ERBB receptor feedback inhibitor 1 [Source:MGI Symbol;Acc:MGI:1921405]
ENSMUSG00000112441	3.46	28.7	-3.0652	0.00065959	0.073829	0	0.0660346	0.0397922	0.510064	0.190376	0.202054	Gm48898	predicted gene, 48898 [Source:MGI Symbol;Acc:MGI:6098663]
ENSMUSG00000034463	87.11	196.76	-1.1775	0.00066703	0.074356	0.715358	0.841765	0.421062	1.78331	1.69639	1.09528	Scara3	scavenger receptor class A, member 3 [Source:MGI Symbol;Acc:MGI:2444418]
ENSMUSG00000009687	849.61	1735.02	-1.0298	0.000678	0.075271	4.21922	4.22153	8.08166	10.9618	9.9952	13.3763	Fxyd5	FXYD domain-containing ion transport regulator 5 [Source:MGI Symbol;Acc:MGI:1201785]
ENSMUSG00000002997	37.83	92.86	-1.2936	0.00071956	0.079562	0.370834	0.241482	0.232826	0.652839	0.612643	0.842338	Prkar2b	protein kinase, cAMP dependent regulatory, type II beta [Source:MGI Symbol;Acc:MGI:97760]
ENSMUSG00000033544	106.04	39.2	1.4337	0.00074085	0.081587	1.31567	1.18993	0.542461	0.349667	0.44746	0.351433	Angptl1	angiopoietin-like 1 [Source:MGI Symbol;Acc:MGI:1919963]
ENSMUSG00000068758	62.48	181.58	-1.5371	0.00076497	0.083568	0.730319	0.386404	0.600024	1.29144	0.968314	2.77392	Il3ra	interleukin 3 receptor, alpha chain [Source:MGI Symbol;Acc:MGI:96553]
ENSMUSG00000022203	56.85	125.78	-1.1428	0.00076887	0.08366	0.575699	0.403105	0.610309	1.45953	0.958764	1.17484	Efs	embryonal Fyn-associated substrate [Source:MGI Symbol;Acc:MGI:105311]
ENSMUSG00000000958	88.57	221.01	-1.3185	0.00079222	0.085519	0.792553	0.673945	0.713375	3.108	1.29616	1.19659	Slc7a7	solute carrier family 7 (cationic amino acid transporter, y+ system), member 7 [Source:MGI Symbol;Acc:MGI:1337120]
ENSMUSG00000042045	28.6	2964.19	-6.6965	0.00079865	0.085873	0.0411012	1.7397	0	84.3736	17.805	84.3312	Sln	sarcolipin [Source:MGI Symbol;Acc:MGI:1913652]
ENSMUSG00000030310	32.84	6.37	2.36	0.00084626	0.09028	0.169166	0.0554257	0.0908043	0.0133787	0.0299607	0.0190792	Slc6a1	solute carrier family 6 (neurotransmitter transporter, GABA), member 1 [Source:MGI Symbol;Acc:MGI:95627]
ENSMUSG00000083061	451.17	184.2	1.2937	0.00084954	0.09028	31.8335	24.7504	49.0957	12.8865	8.91325	21.8666	Gm12191	predicted gene 12191 [Source:MGI Symbol;Acc:MGI:3651293]
ENSMUSG00000055368	2.39	18.14	-2.9294	0.00085379	0.09038	0.00861231	0.0140205	0.00844872	0.0902479	0.0727574	0.0772207	Slc6a2	solute carrier family 6 (neurotransmitter transporter, noradrenalin), member 2 [Source:MGI Symbol;Acc:MGI:1270850]
ENSMUSG00000028785	98.61	42.29	1.2242	0.00087759	0.091564	0.862071	0.845071	1.04575	0.339974	0.330643	0.526389	Hpca	hippocalcin [Source:MGI Symbol;Acc:MGI:1336200]
ENSMUSG00000020534	533.43	264.23	1.0141	0.00087792	0.091564	4.58985	3.91397	2.70981	1.73967	1.45359	2.43922	Shmt1	serine hydroxymethyltransferase 1 (soluble) [Source:MGI Symbol;Acc:MGI:98299]
ENSMUSG00000070305	187.29	86.72	1.109	0.00088593	0.091999	0.814083	0.584815	0.787211	0.304669	0.480329	0.251035	Mpzl3	myelin protein zero-like 3 [Source:MGI Symbol;Acc:MGI:2442647]
ENSMUSG00000023829	37.54	88.25	-1.2365	0.00091282	0.094075	0.483673	0.641588	0.395405	1.39381	1.29898	0.963727	Slc22a1	solute carrier family 22 (organic cation transporter), member 1 [Source:MGI Symbol;Acc:MGI:108111]
ENSMUSG00000021922	76.78	195.03	-1.3474	0.00091769	0.094222	0.374355	0.916148	0.41045	1.99988	1.28157	1.1408	Itih4	inter alpha-trypsin inhibitor, heavy chain 4 [Source:MGI Symbol;Acc:MGI:109536]
ENSMUSG00000029335	4.43	44.98	-3.3466	0.00092823	0.094435	0.032951	0.0158942	0	0.40284	0.0618605	0.0510653	Bmp3	bone morphogenetic protein 3 [Source:MGI Symbol;Acc:MGI:88179]
ENSMUSG00000022231	212.44	439.2	-1.0467	0.00093929	0.094661	0.272509	0.223391	0.430862	0.610615	0.541529	0.795696	Sema5a	sema domain, seven thrombospondin repeats (type 1 and type 1-like), transmembrane domain (TM) and short cytoplasmic domain, (semaphorin) 5A [Source:MGI Symbol;Acc:MGI:107556]
ENSMUSG00000052516	62.4	19.41	1.6802	0.00095469	0.095295	0.129185	0.0813538	0.0891809	0.0367677	0.044912	0.0143001	Robo2	roundabout guidance receptor 2 [Source:MGI Symbol;Acc:MGI:1890110]
ENSMUSG00000004791	106.1	247.2	-1.2192	0.00097045	0.096378	0.905034	0.941738	1.13497	1.82832	1.62024	3.56941	Pgf	placental growth factor [Source:MGI Symbol;Acc:MGI:105095]
ENSMUSG00000017740	124.59	52.35	1.2517	0.00097708	0.096685	0.647409	0.331583	0.385349	0.240114	0.187775	0.159435	Slc12a5	solute carrier family 12, member 5 [Source:MGI Symbol;Acc:MGI:1862037]
ENSMUSG00000037095	1640.94	4043.7	-1.3011	0.00099994	0.097623	26.0854	26.8701	42.0837	54.3268	47.6713	133.925	Lrg1	leucine-rich alpha-2-glycoprotein 1 [Source:MGI Symbol;Acc:MGI:1924155]
ENSMUSG00000073643	327.28	737.99	-1.1726	0.0010173	0.098317	0.843297	1.02398	2.2443	3.60037	3.12714	2.76165	Wdfy1	WD repeat and FYVE domain containing 1 [Source:MGI Symbol;Acc:MGI:1916618]
ENSMUSG00000084843	14.55	49.47	-1.7638	0.0010188	0.098317	0.333999	0.207138	0.156026	0.649991	0.656891	1.09332	B230312C02Rik	RIKEN cDNA B230312C02 gene [Source:MGI Symbol;Acc:MGI:2444130]
ENSMUSG00000017390	50.77	9.37	2.439	0.0010125	0.098317	0.904794	0.135135	0.228009	0.0869843	0.0779181	0.0744282	Aldoc	aldolase C, fructose-bisphosphate [Source:MGI Symbol;Acc:MGI:101863]
ENSMUSG00000062210	1764	839.03	1.0717	0.0010451	0.10015	4.41113	5.092	4.43797	2.07761	3.46611	1.25673	Tnfaip8	tumor necrosis factor, alpha-induced protein 8 [Source:MGI Symbol;Acc:MGI:2147191]
ENSMUSG00000090698	617.8	1412.83	-1.1934	0.0010795	0.10237	2.65769	5.15076	6.32435	7.08977	11.0409	14.5778	Apold1	apolipoprotein L domain containing 1 [Source:MGI Symbol;Acc:MGI:2685921]
ENSMUSG00000068196	587.37	292.48	1.0054	0.0011118	0.10506	2.02979	1.79013	2.29653	1.20663	1.33079	0.592533	Col8a1	collagen, type VIII, alpha 1 [Source:MGI Symbol;Acc:MGI:88463]
ENSMUSG00000110071	2.36	19.44	-3.0391	0.0011265	0.10609	0.0174409	0.0378576	0.0684384	0.548286	0.294684	0.208508	Gm45512	predicted gene 45512 [Source:MGI Symbol;Acc:MGI:5791348]
ENSMUSG00000049241	57.66	17.31	1.7329	0.001153	0.10821	0.31332	0.536921	0.582383	0.207364	0.170272	0.0657153	Hcar1	hydrocarboxylic acid receptor 1 [Source:MGI Symbol;Acc:MGI:2441671]
ENSMUSG00000014158	191.97	396.87	-1.0465	0.0011584	0.10835	1.14297	0.923145	1.77315	2.5138	2.19565	3.35649	Trpv4	transient receptor potential cation channel, subfamily V, member 4 [Source:MGI Symbol;Acc:MGI:1926945]
ENSMUSG00000003477	390.65	867.46	-1.1512	0.0011919	0.1111	5.02778	9.59058	5.33085	13.4819	10.1063	21.1996	Inmt	indolethylamine N-methyltransferase [Source:MGI Symbol;Acc:MGI:102963]
ENSMUSG00000007107	4	24.02	-2.5753	0.0012062	0.11129	0.0147727	0.0160329	0.0579683	0.170282	0.159468	0.213402	Atp1a4	ATPase, Na+/K+ transporting, alpha 4 polypeptide [Source:MGI Symbol;Acc:MGI:1351335]
ENSMUSG00000028023	4.66	24.5	-2.3831	0.0012318	0.11289	0.0229248	0.0124403	0.0449788	0.156148	0.150633	0.125615	Pitx2	paired-like homeodomain transcription factor 2 [Source:MGI Symbol;Acc:MGI:109340]
ENSMUSG00000028795	235.14	102.05	1.2059	0.0012516	0.11401	3.55617	2.98897	2.92467	1.02268	0.953739	2.171	Ccdc28b	coiled coil domain containing 28B [Source:MGI Symbol;Acc:MGI:1913514]
ENSMUSG00000113340	38.32	8.98	2.088	0.0012524	0.11401	1.52119	2.20129	1.16068	0.619909	0.436305	0.126292	Gm7695	predicted gene 7695 [Source:MGI Symbol;Acc:MGI:3649134]
ENSMUSG00000084260	35.34	10.28	1.7783	0.0012897	0.11615	1.30309	1.91935	1.73489	0.536448	0.567905	0.370919	Gm12844	predicted gene 12844 [Source:MGI Symbol;Acc:MGI:3651053]
ENSMUSG00000110331	112.07	348.46	-1.636	0.0012904	0.11615	5.75141	4.90829	5.93151	7.26315	10.1976	34.1835	Nudc-ps1	nuclear distribution gene C homolog (Aspergillus), pseudogene 1 [Source:MGI Symbol;Acc:MGI:2142657]
ENSMUSG00000024008	23.14	118.78	-2.3656	0.0012928	0.11615	0.0339295	0.101808	0.00391588	0.322082	0.296006	0.117315	Cpne5	copine V [Source:MGI Symbol;Acc:MGI:2385908]
ENSMUSG00000025213	85.75	172.35	-1.0054	0.0012873	0.11615	1.4985	1.22412	1.43842	2.83661	2.16284	3.49946	Kazald1	Kazal-type serine peptidase inhibitor domain 1 [Source:MGI Symbol;Acc:MGI:2147606]
ENSMUSG00000040498	64.03	164.1	-1.3559	0.0013631	0.12048	0.957515	0.610531	0.73972	3.17317	1.07855	1.81247	Igsf23	immunoglobulin superfamily, member 23 [Source:MGI Symbol;Acc:MGI:1917330]
ENSMUSG00000098234	55.48	116.66	-1.0709	0.001385	0.12202	1.53627	1.23126	1.18249	2.67483	2.37386	3.3907	Snhg6	small nucleolar RNA host gene 6 [Source:MGI Symbol;Acc:MGI:1921074]
ENSMUSG00000058975	57.85	22.33	1.3747	0.0014309	0.12525	0.148917	0.164729	0.18542	0.0510161	0.064516	0.079886	Kcnc1	potassium voltage gated channel, Shaw-related subfamily, member 1 [Source:MGI Symbol;Acc:MGI:96667]
ENSMUSG00000004328	34.58	87.07	-1.3308	0.0014538	0.12645	0.145318	0.144572	0.130678	0.376466	0.223555	0.474539	Hif3a	hypoxia inducible factor 3, alpha subunit [Source:MGI Symbol;Acc:MGI:1859778]
ENSMUSG00000038463	321.83	745	-1.2108	0.0014797	0.12829	2.16161	2.403	3.91486	9.6016	7.38507	3.25207	Olfml2b	olfactomedin-like 2B [Source:MGI Symbol;Acc:MGI:2443310]
ENSMUSG00000044783	179.73	398.36	-1.1488	0.0015345	0.13137	0.54295	0.624554	0.593236	0.684789	1.89823	1.37983	Hjurp	Holliday junction recognition protein [Source:MGI Symbol;Acc:MGI:2685821]
ENSMUSG00000055546	24.67	105.18	-2.0895	0.001555	0.13272	0.149576	0.175864	0.599167	2.28579	1.39233	0.409795	Timd4	T cell immunoglobulin and mucin domain containing 4 [Source:MGI Symbol;Acc:MGI:2445125]
ENSMUSG00000045659	131.82	356.47	-1.435	0.0015745	0.13396	0.337184	0.272757	0.221889	1.43089	0.554377	0.340095	Plekha7	pleckstrin homology domain containing, family A member 7 [Source:MGI Symbol;Acc:MGI:2445094]
ENSMUSG00000058581	6.44	27.09	-2.0728	0.0015848	0.13441	0.277802	0.226126	0.170328	0.727768	1.04306	1.10705	Gm5801	predicted pseudogene 5801 [Source:MGI Symbol;Acc:MGI:3646055]
ENSMUSG00000023439	535.02	239.19	1.162	0.0016295	0.13778	5.96873	5.79663	4.82563	1.52052	1.93197	4.01895	Gnb3	guanine nucleotide binding protein (G protein), beta 3 [Source:MGI Symbol;Acc:MGI:95785]
ENSMUSG00000031886	95.09	34.41	1.4674	0.001696	0.14208	1.32468	0.980243	0.571001	0.231354	0.320281	0.499895	Ces2e	carboxylesterase 2E [Source:MGI Symbol;Acc:MGI:2443170]
ENSMUSG00000069792	50.96	171.34	-1.7478	0.0016936	0.14208	0.711444	2.0958	4.98522	9.31898	6.29654	11.0368	Wfdc17	WAP four-disulfide core domain 17 [Source:MGI Symbol;Acc:MGI:3649773]
ENSMUSG00000028862	301.04	766.37	-1.3477	0.0017399	0.14356	1.02954	1.72394	2.57979	4.64213	2.21444	6.88676	Map3k6	mitogen-activated protein kinase kinase kinase 6 [Source:MGI Symbol;Acc:MGI:1855691]
ENSMUSG00000023153	9.07	51.18	-2.492	0.0019067	0.15591	0.234103	0.152445	0.252622	0.564225	0.32962	2.70543	Tmem52	transmembrane protein 52 [Source:MGI Symbol;Acc:MGI:1916921]
ENSMUSG00000081087	32.98	149.92	-2.1817	0.0019426	0.15621	4.90583	0.524936	1.42346	7.74739	4.4104	19.2057	Rps15a-ps7	ribosomal protein S15A, pseudogene 7 [Source:MGI Symbol;Acc:MGI:3650538]
ENSMUSG00000110353	32.38	81.41	-1.3275	0.0019446	0.15621	0.335332	0.463196	0.687831	1.59724	0.944304	1.27557	Gm33543	predicted gene, 33543 [Source:MGI Symbol;Acc:MGI:5592702]
ENSMUSG00000102038	10.25	41.28	-2.0121	0.0019248	0.15621	0.180974	0.42556	0.325483	0.853385	0.821064	2.10346	Gm12345	predicted gene 12345 [Source:MGI Symbol;Acc:MGI:3649862]
ENSMUSG00000036492	21.88	73.21	-1.739	0.0019439	0.15621	0.347059	0.262029	0.384876	0.948734	0.495746	1.9092	Rnf39	ring finger protein 39 [Source:MGI Symbol;Acc:MGI:2156378]
ENSMUSG00000090071	21.21	2.82	2.8924	0.0019539	0.15649	0.358046	0.136532	0.12341	0.0101404	0.0545009	0.0192814	Cdk5r2	cyclin-dependent kinase 5, regulatory subunit 2 (p39) [Source:MGI Symbol;Acc:MGI:1330828]
ENSMUSG00000087204	0	10.9	-5.8626	0.0019746	0.15719	0	0	0	0.650677	0.0401971	0.042663	1700073E17Rik	RIKEN cDNA 1700073E17 gene [Source:MGI Symbol;Acc:MGI:1920734]
ENSMUSG00000042622	279.77	663.55	-1.2454	0.0019742	0.15719	2.05701	2.41381	4.32269	5.45995	4.54782	11.058	Maff	v-maf musculoaponeurotic fibrosarcoma oncogene family, protein F (avian) [Source:MGI Symbol;Acc:MGI:96910]
ENSMUSG00000057913	14.1	50.64	-1.8394	0.0020541	0.16075	0.120221	0.130477	0.259462	0.755871	0.293405	0.814441	Gm10032	predicted gene 10032 [Source:MGI Symbol;Acc:MGI:3642901]
ENSMUSG00000020734	22.63	59.72	-1.3982	0.0020529	0.16075	0.123679	0.110886	0.13188	0.473331	0.267522	0.25179	Grin2c	glutamate receptor, ionotropic, NMDA2C (epsilon 3) [Source:MGI Symbol;Acc:MGI:95822]
ENSMUSG00000022797	3048.67	594.74	2.3577	0.0020532	0.16075	15.8354	13.6977	10.6972	1.7943	5.43434	0.837671	Tfrc	transferrin receptor [Source:MGI Symbol;Acc:MGI:98822]
ENSMUSG00000036218	66.88	162.71	-1.2839	0.0020871	0.16149	0.389146	0.416133	0.34807	1.19936	1.26774	0.421898	Pdzrn4	PDZ domain containing RING finger 4 [Source:MGI Symbol;Acc:MGI:3056996]
ENSMUSG00000037196	28.31	72.05	-1.3445	0.0020873	0.16149	0.396292	0.4301	0.642307	1.19165	0.954234	1.6479	Pacrg	PARK2 co-regulated [Source:MGI Symbol;Acc:MGI:1916560]
ENSMUSG00000022479	16.03	48.33	-1.5863	0.0020975	0.16182	0.0767029	0.0416232	0.112869	0.266247	0.251997	0.195816	Vdr	vitamin D (1,25-dihydroxyvitamin D3) receptor [Source:MGI Symbol;Acc:MGI:103076]
ENSMUSG00000020844	154.76	318.26	-1.0395	0.0021149	0.1627	1.13728	1.33414	1.42741	2.25206	1.90744	3.94893	Nxn	nucleoredoxin [Source:MGI Symbol;Acc:MGI:109331]
ENSMUSG00000054320	91.3	39.81	1.1947	0.0021565	0.16405	1.12636	1.14172	0.656723	0.367453	0.518667	0.412864	Lrrc36	leucine rich repeat containing 36 [Source:MGI Symbol;Acc:MGI:2448585]
ENSMUSG00000034783	1.38	16.13	-3.5588	0.0021951	0.16607	0.0355923	0.0386286	0	0.205133	0.150343	0.514157	Cd207	CD207 antigen [Source:MGI Symbol;Acc:MGI:2180021]
ENSMUSG00000039145	120.17	317.52	-1.4019	0.00222	0.16657	0.350105	0.494756	0.475828	2.11716	1.04068	0.450527	Camk1d	calcium/calmodulin-dependent protein kinase ID [Source:MGI Symbol;Acc:MGI:2442190]
ENSMUSG00000106294	1.07	16.65	-3.9995	0.0022366	0.16689	0	0.176026	0	0.396568	0.71047	1.61583	Gm8539	predicted gene 8539 [Source:MGI Symbol;Acc:MGI:3779802]
ENSMUSG00000056771	26.27	4.41	2.5617	0.0022356	0.16689	0.369455	0.238078	0.305807	0.0725907	0.0866996	0	Gm10010	predicted gene 10010 [Source:MGI Symbol;Acc:MGI:3641978]
ENSMUSG00000020469	318.17	10870.2	-5.0945	0.0022511	0.16707	1.28542	42.6995	0.270216	738.101	255.152	542.386	Myl7	myosin, light polypeptide 7, regulatory [Source:MGI Symbol;Acc:MGI:107495]
ENSMUSG00000101660	89.74	35.28	1.3491	0.0023056	0.16973	3.0535	3.0992	1.49775	1.12584	0.690022	1.23937	Gm18666	predicted gene, 18666 [Source:MGI Symbol;Acc:MGI:5010851]
ENSMUSG00000001661	14.9	1.61	3.2061	0.002337	0.17157	0.157475	0.170909	0.176553	0	0.0211168	0.0336184	Hoxc6	homeobox C6 [Source:MGI Symbol;Acc:MGI:96197]
ENSMUSG00000028600	399.61	816.89	-1.0316	0.002371	0.17198	2.0679	3.15306	2.42066	8.07618	3.18553	4.73332	Podn	podocan [Source:MGI Symbol;Acc:MGI:2674939]
ENSMUSG00000038276	10.4	34.33	-1.7176	0.0023614	0.17198	0.145322	0.0727934	0.131595	0.456845	0.356764	0.367513	Asic3	acid-sensing (proton-gated) ion channel 3 [Source:MGI Symbol;Acc:MGI:2159339]
ENSMUSG00000020108	1342.2	3634.24	-1.437	0.0023527	0.17198	8.38036	21.2391	32.7636	44.2483	32.6827	93.4228	Ddit4	DNA-damage-inducible transcript 4 [Source:MGI Symbol;Acc:MGI:1921997]
ENSMUSG00000036169	1.38	14.27	-3.3855	0.0023617	0.17198	0.0304163	0.0330111	0	0.191238	0.199857	0.272722	Sostdc1	sclerostin domain containing 1 [Source:MGI Symbol;Acc:MGI:1913292]
ENSMUSG00000020423	1286.89	2648.19	-1.0411	0.002463	0.17563	8.47231	16.5683	13.2711	23.5093	17.7685	38.4352	Btg2	BTG anti-proliferation factor 2 [Source:MGI Symbol;Acc:MGI:108384]
ENSMUSG00000021135	46.2	6.54	2.8225	0.0024947	0.17697	0.209394	1.40365	0.10875	0.154887	0.0462477	0.0490848	Slc10a1	solute carrier family 10 (sodium/bile acid cotransporter family), member 1 [Source:MGI Symbol;Acc:MGI:97379]
ENSMUSG00000027313	90.15	249.74	-1.4684	0.0025446	0.17936	0.876935	1.09541	2.51591	4.88943	1.95694	5.78589	Chac1	ChaC, cation transport regulator 1 [Source:MGI Symbol;Acc:MGI:1916315]
ENSMUSG00000021974	336.83	166.59	1.0142	0.0025523	0.17936	2.33628	2.08032	1.49745	0.68378	1.43831	0.859042	Fgf9	fibroblast growth factor 9 [Source:MGI Symbol;Acc:MGI:104723]
ENSMUSG00000022474	357.54	835.78	-1.2246	0.0025626	0.17945	3.21324	2.98477	3.97734	5.73403	4.3646	13.85	Pmm1	phosphomannomutase 1 [Source:MGI Symbol;Acc:MGI:1353418]
ENSMUSG00000071637	442.66	1030.52	-1.2189	0.0026044	0.18099	1.93779	3.31945	4.38361	5.766	4.73743	12.1379	Cebpd	CCAAT/enhancer binding protein (C/EBP), delta [Source:MGI Symbol;Acc:MGI:103573]
ENSMUSG00000050708	764.46	1816.44	-1.2485	0.0027377	0.18818	14.0684	15.2466	17.2316	24.1891	19.7136	67.2394	Ftl1	ferritin light polypeptide 1 [Source:MGI Symbol;Acc:MGI:95589]
ENSMUSG00000043029	24.95	6.1	2.0296	0.002752	0.18818	0.157826	0.090683	0.100183	0.0243213	0.0348582	0.0277474	Trpv3	transient receptor potential cation channel, subfamily V, member 3 [Source:MGI Symbol;Acc:MGI:2181407]
ENSMUSG00000030730	18.72	82.73	-2.1436	0.0028137	0.18929	0.163589	0.169091	0.106988	1.41221	0.116996	0.47341	Atp2a1	ATPase, Ca++ transporting, cardiac muscle, fast twitch 1 [Source:MGI Symbol;Acc:MGI:105058]
ENSMUSG00000024366	37.84	84.92	-1.1697	0.0028227	0.18929	0.569654	0.618252	0.35925	1.00911	1.47685	1.05397	Gfra3	glial cell line derived neurotrophic factor family receptor alpha 3 [Source:MGI Symbol;Acc:MGI:1201403]
ENSMUSG00000049303	48.83	126.92	-1.3759	0.002842	0.18977	0.21027	0.201672	0.307015	0.404812	0.440651	1.03767	Syt12	synaptotagmin XII [Source:MGI Symbol;Acc:MGI:2159601]
ENSMUSG00000031173	12.73	0.3	5.1909	0.002946	0.19529	0.0255465	0.207944	0.0125306	0	0.00599497	0	Otc	ornithine transcarbamylase [Source:MGI Symbol;Acc:MGI:97448]
ENSMUSG00000085666	11.68	62.73	-2.4227	0.0029667	0.19617	0.453697	0.0984804	0.244794	1.80662	2.44877	0.1808	Tdg-ps2	thymine DNA glycosylase, pseudogene 2 [Source:MGI Symbol;Acc:MGI:3704357]
ENSMUSG00000014813	89.48	188.8	-1.077	0.0029737	0.19617	0.348494	0.644381	0.747059	1.04822	1.12675	1.54949	Stc1	stanniocalcin 1 [Source:MGI Symbol;Acc:MGI:109131]
ENSMUSG00000045777	28.56	83.05	-1.5367	0.0030285	0.1974	0.214921	0.11049	0.160903	0.296335	0.339774	0.788852	Ifitm10	interferon induced transmembrane protein 10 [Source:MGI Symbol;Acc:MGI:2444776]
ENSMUSG00000037542	26.21	1.95	3.7487	0.0030064	0.1974	0.0246851	0.428656	0.0363243	0	0.0115856	0.0245927	Aldh8a1	aldehyde dehydrogenase 8 family, member A1 [Source:MGI Symbol;Acc:MGI:2653900]
ENSMUSG00000006958	51.83	106.93	-1.0419	0.0030141	0.1974	0.207752	0.183199	0.284479	0.557863	0.381898	0.482942	Chrd	chordin [Source:MGI Symbol;Acc:MGI:1313268]
ENSMUSG00000024042	1866.64	4195.13	-1.1683	0.0030426	0.19785	4.2953	13.3552	12.0458	26.2375	14.6763	26.9476	Sik1	salt inducible kinase 1 [Source:MGI Symbol;Acc:MGI:104754]
ENSMUSG00000086607	6.37	27.56	-2.1051	0.0030541	0.19811	0.0390565	0.028259	0.057472	0.177351	0.103874	0.265888	4930511M06Rik	RIKEN cDNA 4930511M06 gene [Source:MGI Symbol;Acc:MGI:1922334]
ENSMUSG00000022863	193.76	450.09	-1.2155	0.003101	0.19928	1.09989	1.2157	1.62181	1.67583	2.38792	5.14276	Btg3	BTG anti-proliferation factor 3 [Source:MGI Symbol;Acc:MGI:109532]
ENSMUSG00000086706	1.37	17.84	-3.7093	0.0031452	0.2006	0	0.0551527	0.0498522	1.0384	0.0954021	0.27845	Gm15848	predicted gene 15848 [Source:MGI Symbol;Acc:MGI:3802054]
ENSMUSG00000031376	38.29	11.12	1.7902	0.0031601	0.2006	0.29783	0.140273	0.209483	0.100106	0.0369238	0.0559841	Atp2b3	ATPase, Ca++ transporting, plasma membrane 3 [Source:MGI Symbol;Acc:MGI:1347353]
ENSMUSG00000006395	120.32	246.86	-1.0364	0.0031861	0.2006	1.18937	1.5836	1.67198	2.26139	2.49758	4.45871	Hyi	hydroxypyruvate isomerase (putative) [Source:MGI Symbol;Acc:MGI:1915430]
ENSMUSG00000037984	21.26	3.96	2.4382	0.0031781	0.2006	0.302352	0.232437	0.271892	0.0264028	0.0236509	0.100407	Neurod6	neurogenic differentiation 6 [Source:MGI Symbol;Acc:MGI:106593]
ENSMUSG00000055148	1247.81	2733.7	-1.1314	0.0031514	0.2006	10.9839	23.1574	21.0182	37.7261	23.0846	61.3175	Klf2	Kruppel-like factor 2 (lung) [Source:MGI Symbol;Acc:MGI:1342772]
ENSMUSG00000023913	195.82	397.51	-1.0209	0.0031621	0.2006	1.4079	1.8417	2.25009	2.87249	2.90568	5.50834	Pla2g7	phospholipase A2, group VII (platelet-activating factor acetylhydrolase, plasma) [Source:MGI Symbol;Acc:MGI:1351327]
ENSMUSG00000105444	32.72	108.63	-1.7308	0.0032243	0.20151	0.219797	0.550494	0.895659	2.81704	2.20601	0.690611	Gm10727	predicted gene 10727 [Source:MGI Symbol;Acc:MGI:3642187]
ENSMUSG00000107145	21.34	62.99	-1.5557	0.0032533	0.20285	1.24306	0.710058	2.24636	3.22222	3.74615	5.60545	Gm43442	predicted gene 43442 [Source:MGI Symbol;Acc:MGI:5663579]
ENSMUSG00000044017	289.14	608.24	-1.0724	0.0033113	0.20553	0.986296	0.561715	1.2837	2.53438	2.40466	1.19015	Adgrd1	adhesion G protein-coupled receptor D1 [Source:MGI Symbol;Acc:MGI:3041203]
ENSMUSG00000100410	12.5	0.67	4.2545	0.0033467	0.20679	0.79	0.367455	0.258331	0	0	0.0749566	2310020H05Rik	RIKEN cDNA 2310020H05 gene [Source:MGI Symbol;Acc:MGI:1916853]
ENSMUSG00000068762	24.99	71.8	-1.5199	0.0034009	0.20732	0.408532	0.29559	0.320618	1.17014	0.43461	1.38381	Gstm6	glutathione S-transferase, mu 6 [Source:MGI Symbol;Acc:MGI:1309467]
ENSMUSG00000031230	468.34	193.99	1.2704	0.0034896	0.2092	10.3897	8.93508	3.92511	3.14024	5.08493	1.65679	Fgf16	fibroblast growth factor 16 [Source:MGI Symbol;Acc:MGI:1931627]
ENSMUSG00000057706	65.89	25.52	1.3635	0.0034795	0.2092	0.565126	0.674671	0.364315	0.219957	0.287969	0.128688	Mex3b	mex3 RNA binding family member B [Source:MGI Symbol;Acc:MGI:1918252]
ENSMUSG00000110237	2.99	18.86	-2.6432	0.0034554	0.2092	0.149921	0.0542369	0.245122	1.57101	0.703635	0.647226	Gm18258	predicted gene, 18258 [Source:MGI Symbol;Acc:MGI:5010443]
ENSMUSG00000061086	335.85	8778.64	-4.7082	0.0035304	0.21098	0.0408885	5.6612	0.240671	75.4349	25.4521	56.8493	Myl4	myosin, light polypeptide 4 [Source:MGI Symbol;Acc:MGI:97267]
ENSMUSG00000030711	948.45	1993.4	-1.0714	0.0035815	0.21357	13.6417	15.5272	22.1633	29.2682	21.9661	57.6932	Sult1a1	sulfotransferase family 1A, phenol-preferring, member 1 [Source:MGI Symbol;Acc:MGI:102896]
ENSMUSG00000064032	1.38	17.64	-3.6861	0.0036079	0.21421	0.016253	0.0176396	0	0.0851574	0.0305127	0.315749	Gm10143	predicted gene 10143 [Source:MGI Symbol;Acc:MGI:3704492]
ENSMUSG00000034258	155.58	75.78	1.0369	0.0036753	0.21448	1.53826	1.35908	0.727979	0.542711	0.638519	0.616081	Flvcr2	feline leukemia virus subgroup C cellular receptor 2 [Source:MGI Symbol;Acc:MGI:2384974]
ENSMUSG00000039903	21.89	64.34	-1.5518	0.0036741	0.21448	0.0996321	0.139027	0.230386	0.604051	0.240486	0.560106	Eva1c	eva-1 homolog C (C. elegans) [Source:MGI Symbol;Acc:MGI:1918217]
ENSMUSG00000026163	8.16	42.36	-2.3763	0.0036998	0.21545	0.0338501	0.0244919	0.011069	0.268991	0.0741398	0.0309131	Sphkap	SPHK1 interactor, AKAP domain containing [Source:MGI Symbol;Acc:MGI:1924879]
ENSMUSG00000022523	25.76	212.37	-3.0452	0.0037235	0.21566	0.104797	0.217997	0.0171344	1.88518	0.610717	0.395869	Fgf12	fibroblast growth factor 12 [Source:MGI Symbol;Acc:MGI:109183]
ENSMUSG00000061742	8.61	52.37	-2.597	0.003735	0.21566	0.0359068	0.03897	0.234832	0.275928	0.224699	1.3832	Slc22a12	solute carrier family 22 (organic anion/cation transporter), member 12 [Source:MGI Symbol;Acc:MGI:1195269]
ENSMUSG00000095562	61.9	161.82	-1.3844	0.003798	0.21809	0.841598	0.484658	1.87026	2.10577	3.77259	2.65224	Erdr1	erythroid differentiation regulator 1 [Source:NCBI gene (formerly Entrezgene);Acc:170942]
ENSMUSG00000068587	17.39	1.95	3.1599	0.0037935	0.21809	0.0134376	0.0534745	0.0505323	0	0.00420451	0.00892487	Mgam	maltase-glucoamylase [Source:MGI Symbol;Acc:MGI:1203495]
ENSMUSG00000033731	0	7.24	-5.2727	0.0038011	0.21809	0	0	0	0.46914	0.105061	0.26018	3300002A11Rik	RIKEN cDNA 3300002A11 gene [Source:MGI Symbol;Acc:MGI:1919073]
ENSMUSG00000039488	57.03	117.14	-1.0398	0.0038251	0.21855	0.25107	0.38927	0.387045	0.820606	0.841691	0.500262	Cntn5	contactin 5 [Source:MGI Symbol;Acc:MGI:3042287]
ENSMUSG00000053519	23.23	4.2	2.4664	0.0038654	0.21922	0.0515182	0.139783	0.109503	0.0359904	0.0161196	0.00427712	Kcnip1	Kv channel-interacting protein 1 [Source:MGI Symbol;Acc:MGI:1917607]
ENSMUSG00000066475	20.04	3.12	2.6633	0.0038709	0.21922	1.07367	1.05933	0.813893	0.153421	0.320672	0	Gm10268	predicted gene 10268 [Source:MGI Symbol;Acc:MGI:3642637]
ENSMUSG00000023232	58.59	19.68	1.5744	0.0039731	0.22281	0.759194	0.545082	0.756232	0.0856752	0.263127	0.349086	Serinc2	serine incorporator 2 [Source:MGI Symbol;Acc:MGI:1919132]
ENSMUSG00000041817	62.96	27.36	1.2023	0.0040631	0.226	0.360727	0.212667	0.270867	0.121335	0.13795	0.115356	Fam169a	family with sequence similarity 169, member A [Source:MGI Symbol;Acc:MGI:2444268]
ENSMUSG00000067916	35.23	77.92	-1.1445	0.0041642	0.22926	0.222851	0.352716	0.409909	0.885447	0.618838	0.721556	Zfp991	zinc finger protein 991 [Source:MGI Symbol;Acc:MGI:3701604]
ENSMUSG00000022901	46.97	101.95	-1.1164	0.0041638	0.22926	0.23675	0.345273	0.464507	0.852807	0.583358	0.877121	Cd86	CD86 antigen [Source:MGI Symbol;Acc:MGI:101773]
ENSMUSG00000041616	3284.59	15802.6	-2.2664	0.004189	0.22973	99.9823	139.607	70.6211	741.271	107.842	667.808	Nppa	natriuretic peptide type A [Source:MGI Symbol;Acc:MGI:97367]
ENSMUSG00000028957	1087.32	402.49	1.4336	0.0042109	0.23047	3.68454	4.7607	0.807535	0.726708	1.27547	1.46044	Per3	period circadian clock 3 [Source:MGI Symbol;Acc:MGI:1277134]
ENSMUSG00000038059	368.96	957.9	-1.3762	0.0042276	0.23055	2.7411	0.934244	0.731604	2.24885	3.61188	5.69485	Smim3	small integral membrane protein 3 [Source:MGI Symbol;Acc:MGI:1917088]
ENSMUSG00000052934	2852.23	5837.25	-1.0331	0.0042526	0.23128	13.0389	12.3495	17.0469	21.7661	18.134	47.6927	Fbxo31	F-box protein 31 [Source:MGI Symbol;Acc:MGI:1354708]
ENSMUSG00000025153	538.96	1102.31	-1.0323	0.0043019	0.2329	1.29651	1.61926	1.1044	1.78641	2.07866	4.41728	Fasn	fatty acid synthase [Source:MGI Symbol;Acc:MGI:95485]
ENSMUSG00000108980	1.33	20.7	-3.9455	0.0043409	0.23404	0.181783	0	0	0.571469	0.127977	2.12796	Gm45155	predicted gene 45155 [Source:MGI Symbol;Acc:MGI:5753731]
ENSMUSG00000039661	94.55	43.67	1.1152	0.0043546	0.23411	1.06933	1.02027	1.25651	0.77576	0.4743	0.3395	Dusp26	dual specificity phosphatase 26 (putative) [Source:MGI Symbol;Acc:MGI:1914209]
ENSMUSG00000025902	435.73	920.59	-1.0789	0.0043673	0.23434	2.18525	2.46407	2.80078	3.36051	3.64427	8.84399	Sox17	SRY (sex determining region Y)-box 17 [Source:MGI Symbol;Acc:MGI:107543]
ENSMUSG00000000120	18.74	50.08	-1.4139	0.0043816	0.23464	0.172921	0.0853059	0.185058	0.444771	0.472194	0.297564	Ngfr	nerve growth factor receptor (TNFR superfamily, member 16) [Source:MGI Symbol;Acc:MGI:97323]
ENSMUSG00000029120	35.28	11.97	1.5596	0.0044116	0.23486	0.267814	0.217996	0.161219	0.0956729	0.0685609	0.060639	Ppp2r2c	protein phosphatase 2, regulatory subunit B, gamma [Source:MGI Symbol;Acc:MGI:2442660]
ENSMUSG00000075591	6.52	0	5.1898	0.0044478	0.23541	0.0575068	0.112343	0.0564145	0	0	0	Gm10874	predicted gene 10874 [Source:MGI Symbol;Acc:MGI:3704261]
ENSMUSG00000026109	13.17	42.07	-1.6738	0.0045011	0.23676	0.0565379	0.0482124	0.055464	0.287765	0.151631	0.0885129	Tmeff2	transmembrane protein with EGF-like and two follistatin-like domains 2 [Source:MGI Symbol;Acc:MGI:1861735]
ENSMUSG00000057370	31.19	9.91	1.6486	0.0045079	0.23676	2.07489	1.765	1.43034	0.587639	0.736947	0.391078	Gm8724	predicted pseudogene 8724 [Source:MGI Symbol;Acc:MGI:3644570]
ENSMUSG00000073759	6.73	0	5.2386	0.0045608	0.23726	0.335427	0.121347	0.109685	0	0	0	4933407E24Rik	RIKEN cDNA 4933407E24 gene [Source:MGI Symbol;Acc:MGI:1918352]
ENSMUSG00000081262	59.41	13.96	2.0951	0.0045716	0.23726	2.05767	4.23855	1.23587	0.968101	0.0788362	0.753052	Gm12261	predicted gene 12261 [Source:MGI Symbol;Acc:MGI:3650914]
ENSMUSG00000021730	25.69	106.02	-2.0488	0.0045729	0.23726	0.0328855	0.071382	0.0117312	0.317977	0.140313	0.0372301	Hcn1	hyperpolarization activated cyclic nucleotide gated potassium channel 1 [Source:MGI Symbol;Acc:MGI:1096392]
ENSMUSG00000078963	30.22	85.59	-1.4981	0.004632	0.23869	0.801096	0.446468	0.72216	1.5428	0.93488	3.14925	Hsbp1l1	heat shock factor binding protein 1-like 1 [Source:MGI Symbol;Acc:MGI:1913505]
ENSMUSG00000112007	41.64	15.45	1.4269	0.0046762	0.23961	1.49499	2.38607	1.63913	0.552915	0.784203	0.744698	Gm18119	predicted gene, 18119 [Source:MGI Symbol;Acc:MGI:5010304]
ENSMUSG00000031377	84.66	182.8	-1.1104	0.0046926	0.24	0.814673	0.732058	0.687483	2.62533	1.4472	0.898897	Bmx	BMX non-receptor tyrosine kinase [Source:MGI Symbol;Acc:MGI:1101778]
ENSMUSG00000026579	64.16	15.3	2.0643	0.0047905	0.24184	0.109364	0.403558	0.193115	0.0916812	0.0752817	0.00726362	F5	coagulation factor V [Source:MGI Symbol;Acc:MGI:88382]
ENSMUSG00000092060	78.52	36.49	1.1058	0.0047845	0.24184	0.268501	0.202201	0.177392	0.132067	0.1003	0.0764275	Bend4	BEN domain containing 4 [Source:MGI Symbol;Acc:MGI:3648414]
ENSMUSG00000115186	35.94	78.08	-1.1225	0.0049355	0.24688	0.394576	0.635449	0.349621	1.24042	0.908024	0.913005	Gm49417	predicted gene, 49417 [Source:MGI Symbol;Acc:MGI:6155048]
ENSMUSG00000117822	67.83	30.66	1.1453	0.0049302	0.24688	1.67943	1.33524	0.977024	0.695761	0.623244	0.52529	Eef1a1-ps1	eukaryotic translation elongation factor 1 alpha 1, pseudogene 1 [Source:MGI Symbol;Acc:MGI:2388571]
ENSMUSG00000071866	1953.23	4904.62	-1.3284	0.0049724	0.24736	8.57817	27.3517	9.612	22.25	29.2442	63.3609	Ppia	peptidylprolyl isomerase A [Source:MGI Symbol;Acc:MGI:97749]
ENSMUSG00000102982	11.48	0.61	4.1832	0.0050123	0.24889	0.427894	0.185759	0.12593	0	0.0401654	0	Gm38319	predicted gene, 38319 [Source:MGI Symbol;Acc:MGI:5611547]
ENSMUSG00000030256	502.72	250.73	1.0031	0.0050538	0.24949	2.58765	2.4147	1.10713	0.73914	1.22205	1.13238	Bhlhe41	basic helix-loop-helix family, member e41 [Source:MGI Symbol;Acc:MGI:1930704]
ENSMUSG00000115354	447.57	54.31	3.0427	0.0050713	0.24955	2.53254	12.042	0.80215	0.309416	0.660935	0.905136	Gm49083	predicted gene, 49083 [Source:MGI Symbol;Acc:MGI:6118469]
ENSMUSG00000115919	12.93	0.67	4.2966	0.0052015	0.25413	0.0304676	0.214934	0.0523056	0	0	0.0151768	Gm31583	predicted gene, 31583 [Source:MGI Symbol;Acc:MGI:5590742]
ENSMUSG00000114286	19.21	2.12	3.1427	0.0052146	0.25431	2.65272	2.27292	3.1502	0	0.917385	0	Gm47850	predicted gene, 47850 [Source:MGI Symbol;Acc:MGI:6097057]
ENSMUSG00000024972	1.97	14.82	-2.8877	0.0052773	0.25624	0.0195353	0	0.0383285	0.174003	0.155867	0.116773	Lgals12	lectin, galactose binding, soluble 12 [Source:MGI Symbol;Acc:MGI:1929094]
ENSMUSG00000029925	69.77	150.35	-1.1072	0.005346	0.25788	0.119137	0.19395	0.312637	0.514976	0.525604	0.341236	Tbxas1	thromboxane A synthase 1, platelet [Source:MGI Symbol;Acc:MGI:98497]
ENSMUSG00000044258	360.4	757.84	-1.0721	0.0053675	0.25788	4.15023	5.08998	4.71425	6.70527	6.16319	16.6668	Ctla2a	cytotoxic T lymphocyte-associated protein 2 alpha [Source:MGI Symbol;Acc:MGI:88554]
ENSMUSG00000074865	40.44	93.68	-1.209	0.0053805	0.25788	0.253752	0.1479	0.170565	0.497342	0.269067	0.58051	Zfp934	zinc finger protein 934 [Source:MGI Symbol;Acc:MGI:1924367]
ENSMUSG00000117731	24.05	6.43	1.9013	0.0053917	0.25788	1.66139	1.14744	0.839611	0.369295	0.378062	0.250784	Gm50145	predicted gene, 50145 [Source:MGI Symbol;Acc:MGI:6302898]
ENSMUSG00000031760	9.48	34.93	-1.8789	0.0054081	0.25822	0.330313	0.220611	0.174483	0.878647	0.405459	1.41756	Mt3	metallothionein 3 [Source:MGI Symbol;Acc:MGI:97173]
ENSMUSG00000097154	3.22	27.28	-3.1056	0.0054844	0.26095	0	0.146413	0	0.691118	0.323612	0.253865	Gm26510	predicted gene, 26510 [Source:MGI Symbol;Acc:MGI:5477004]
ENSMUSG00000042684	25.25	59.62	-1.2408	0.0055031	0.2613	0.246982	0.287908	0.161527	0.594307	0.420739	0.656155	Npl	N-acetylneuraminate pyruvate lyase [Source:MGI Symbol;Acc:MGI:1921341]
ENSMUSG00000029299	8.5	34.63	-2.0284	0.0055489	0.26162	0.0152596	0.0828068	0.0973031	0.431741	0.236342	0.152025	Abcg3	ATP binding cassette subfamily G member 3 [Source:MGI Symbol;Acc:MGI:1351624]
ENSMUSG00000031906	50.89	119.81	-1.2349	0.0055644	0.26162	0.357208	0.264073	0.172672	1.01988	0.44707	0.453865	Smpd3	sphingomyelin phosphodiesterase 3, neutral [Source:MGI Symbol;Acc:MGI:1927578]
ENSMUSG00000024905	126.86	58.47	1.1152	0.0055848	0.26162	0.803155	0.946817	0.896575	0.529641	0.53293	0.19314	Tesmin	testis expressed metallothionein like [Source:MGI Symbol;Acc:MGI:1340029]
ENSMUSG00000036192	87.32	35.44	1.299	0.0055664	0.26162	0.171181	0.302563	0.170328	0.0461262	0.101001	0.116942	Rorb	RAR-related orphan receptor beta [Source:MGI Symbol;Acc:MGI:1343464]
ENSMUSG00000029608	9	0	5.6579	0.0056099	0.26235	0.145967	0.0063368	0.00572779	0	0	0	Rph3a	rabphilin 3A [Source:MGI Symbol;Acc:MGI:102788]
ENSMUSG00000022367	13.03	38.5	-1.5583	0.005621	0.26242	0.102283	0.0416281	0.106611	0.267953	0.300032	0.191062	Has2	hyaluronan synthase 2 [Source:MGI Symbol;Acc:MGI:107821]
ENSMUSG00000029597	16.9	66.6	-1.9815	0.0057008	0.26508	0.0959352	0.468538	0.250968	1.40742	0.270156	1.57701	Sds	serine dehydratase [Source:MGI Symbol;Acc:MGI:98270]
ENSMUSG00000046714	38.22	78.33	-1.0337	0.0057309	0.26573	0.318071	0.377568	0.448542	0.937419	0.643781	0.812006	Foxc2	forkhead box C2 [Source:MGI Symbol;Acc:MGI:1347481]
ENSMUSG00000020689	98.06	208.27	-1.0858	0.0058191	0.26891	0.385562	0.338749	0.630397	1.38524	1.02974	0.548741	Itgb3	integrin beta 3 [Source:MGI Symbol;Acc:MGI:96612]
ENSMUSG00000026358	17.22	52.38	-1.6103	0.0059651	0.27293	0.0194945	0.114251	0.0688473	0.208368	0.204949	0.213637	Rgs1	regulator of G-protein signaling 1 [Source:MGI Symbol;Acc:MGI:1354694]
ENSMUSG00000098404	52.28	22.37	1.2268	0.005966	0.27293	1.32547	1.34473	1.86564	0.84545	0.567998	0.574135	Mrip-ps	Mom radiation induced polyposis, pseudogene [Source:MGI Symbol;Acc:MGI:3645947]
ENSMUSG00000061816	419.78	981.28	-1.2252	0.0060336	0.2751	5.83766	7.62549	3.07478	22.3889	5.85969	11.3714	Myl1	myosin, light polypeptide 1 [Source:MGI Symbol;Acc:MGI:97269]
ENSMUSG00000012705	2.15	19.35	-3.2049	0.0060457	0.27519	0	0.111703	0	0.251654	0.531358	0.239253	Retn	resistin [Source:MGI Symbol;Acc:MGI:1888506]
ENSMUSG00000025932	71.23	23.28	1.6153	0.0060815	0.27544	0.204669	0.112947	0.425385	0.130864	0.0748934	0.0449279	Eya1	EYA transcriptional coactivator and phosphatase 1 [Source:MGI Symbol;Acc:MGI:109344]
ENSMUSG00000037493	10.85	35.44	-1.7053	0.0060809	0.27544	0.26462	0.205139	0.148339	0.633814	0.39033	1.01686	Cib2	calcium and integrin binding family member 2 [Source:MGI Symbol;Acc:MGI:1929293]
ENSMUSG00000110618	21.24	55.59	-1.3847	0.0061775	0.2785	0.166024	0.23167	0.360643	0.758039	0.434134	0.827016	Gm39822	predicted gene, 39822 [Source:MGI Symbol;Acc:MGI:5622707]
ENSMUSG00000083240	3.41	31.04	-3.1895	0.0062609	0.28031	0.151741	0.329371	0.297717	6.83735	0.356088	0.226759	Gm13453	predicted gene 13453 [Source:MGI Symbol;Acc:MGI:3651618]
ENSMUSG00000051716	13.51	0.33	5.2775	0.0063262	0.28185	0.060157	0.554957	0	0.0157596	0	0	Apon	apolipoprotein N [Source:MGI Symbol;Acc:MGI:88931]
ENSMUSG00000097823	26.72	57.77	-1.1107	0.0063642	0.28308	0.432839	0.433629	0.473611	0.959473	0.85947	1.1278	Gm16701	predicted gene, 16701 [Source:MGI Symbol;Acc:MGI:4439625]
ENSMUSG00000041423	16.4	47.8	-1.5449	0.0063863	0.2836	0.223019	0.229943	0.0984525	0.490772	0.345415	0.788756	Paqr6	progestin and adipoQ receptor family member VI [Source:MGI Symbol;Acc:MGI:1916207]
ENSMUSG00000021194	10.64	0.34	4.9389	0.0064058	0.28387	0.265353	0.0106663	0.0385649	0	0	0.00979113	Chga	chromogranin A [Source:MGI Symbol;Acc:MGI:88394]
ENSMUSG00000109401	38.7	14.75	1.3902	0.0065207	0.2856	0.525811	0.389725	0.578729	0.161267	0.240764	0.178874	Cpeb1os1	cytoplasmic polyadenylation element binding protein 1, opposite strand 1 [Source:MGI Symbol;Acc:MGI:1922988]
ENSMUSG00000058809	481.94	200.53	1.2649	0.006498	0.2856	3.68064	12.9057	6.29562	5.2909	2.56904	1.92745	Hspd1-ps3	heat shock protein 1 (chaperonin), pseudogene 3 [Source:MGI Symbol;Acc:MGI:3651246]
ENSMUSG00000020424	87.79	218.97	-1.3176	0.0065078	0.2856	2.15102	1.25131	1.14793	2.47044	2.11603	6.82324	Castor1	cytosolic arginine sensor for mTORC1 subunit 1 [Source:MGI Symbol;Acc:MGI:1919212]
ENSMUSG00000095134	42.15	12.31	1.7782	0.0064755	0.2856	1.54093	0.423987	0.787769	0.159199	0.26484	0.389197	Mid1-ps1	midline 1, pseudogene 1 [Source:MGI Symbol;Acc:MGI:5780070]
ENSMUSG00000024979	8.12	28.39	-1.8037	0.0064868	0.2856	0.028362	0.0615631	0.0834698	0.215473	0.146425	0.254303	Tectb	tectorin beta [Source:MGI Symbol;Acc:MGI:109574]
ENSMUSG00000106515	18.1	4.19	2.1083	0.0065781	0.28595	0.116082	0.184777	0.121468	0.0324377	0.036321	0.0308393	Gm30382	predicted gene, 30382 [Source:MGI Symbol;Acc:MGI:5589541]
ENSMUSG00000036136	2.71	18.6	-2.7768	0.0066322	0.28705	0.0526277	0.0190391	0	0.275741	0.107034	0.122338	Fam110c	family with sequence similarity 110, member C [Source:MGI Symbol;Acc:MGI:1918813]
ENSMUSG00000040485	59.31	149.23	-1.3296	0.0068529	0.29197	1.27964	1.20878	1.74352	2.21005	2.02419	6.46869	Lrrc52	leucine rich repeat containing 52 [Source:MGI Symbol;Acc:MGI:1924118]
ENSMUSG00000024793	116.23	56.33	1.0466	0.0068123	0.29197	1.05869	1.48467	1.62205	1.02214	0.491298	0.556989	Tnfrsf25	tumor necrosis factor receptor superfamily, member 25 [Source:MGI Symbol;Acc:MGI:1934667]
ENSMUSG00000048776	23.14	53.91	-1.222	0.0068955	0.29197	0.301138	0.472085	0.393891	0.701247	0.973644	1.08337	Pthlh	parathyroid hormone-like peptide [Source:MGI Symbol;Acc:MGI:97800]
ENSMUSG00000109304	48.41	19.45	1.3109	0.0069062	0.29197	0.243111	0.258115	0.269601	0.116301	0.143866	0.0579176	Gm45112	predicted gene 45112 [Source:MGI Symbol;Acc:MGI:5753688]
ENSMUSG00000032484	518.42	18.3	4.8245	0.0070954	0.29767	1.7732	0.0481119	32.6596	0.650346	0.249669	0.353314	Ngp	neutrophilic granule protein [Source:MGI Symbol;Acc:MGI:105983]
ENSMUSG00000065999	26.46	65.23	-1.302	0.0071088	0.29777	0.358501	0.245738	0.148081	0.434988	0.664176	0.780112	Zfp985	zinc finger protein 985 [Source:MGI Symbol;Acc:MGI:3651986]
ENSMUSG00000033024	32.8	10.31	1.669	0.0072222	0.30114	0.804736	0.643549	0.644025	0.0887661	0.258421	0.31647	Klra9	killer cell lectin-like receptor subfamily A, member 9 [Source:MGI Symbol;Acc:MGI:1321153]
ENSMUSG00000114370	10.05	0.61	3.9929	0.007342	0.30453	0.133889	0.0871866	0.183884	0	0.0251356	0	Gm46411	predicted gene, 46411 [Source:MGI Symbol;Acc:MGI:5826048]
ENSMUSG00000054000	13.18	44.88	-1.7654	0.0073979	0.30535	0.19713	0.256737	0.328756	0.413144	0.610636	1.6497	Tusc1	tumor suppressor candidate 1 [Source:MGI Symbol;Acc:MGI:2684283]
ENSMUSG00000108518	12.02	45.68	-1.9202	0.0073973	0.30535	0.884103	0.174459	0.394232	1.22123	1.05622	3.28296	Gm5587	predicted gene 5587 [Source:MGI Symbol;Acc:MGI:3645641]
ENSMUSG00000034127	12.86	35.47	-1.4622	0.0074692	0.30768	0.254625	0.189988	0.171729	0.767107	0.433205	0.539053	Tspan8	tetraspanin 8 [Source:MGI Symbol;Acc:MGI:2384918]
ENSMUSG00000044206	65.92	163.85	-1.311	0.007514	0.30813	0.80308	0.594267	2.22024	3.8252	2.07304	3.29122	Vsig4	V-set and immunoglobulin domain containing 4 [Source:MGI Symbol;Acc:MGI:2679720]
ENSMUSG00000111608	11.22	0.91	3.5712	0.0075613	0.30856	0.70905	0.923447	0.76514	0	0.19967	0	Gm48839	predicted gene, 48839 [Source:MGI Symbol;Acc:MGI:6098570]
ENSMUSG00000070368	5.72	0	5.0044	0.0077033	0.31214	0.0585004	0.0362807	0.0491908	0	0	0	Prok1	prokineticin 1 [Source:MGI Symbol;Acc:MGI:2180370]
ENSMUSG00000050447	51.03	20.21	1.3331	0.0077576	0.31388	0.479393	0.409926	0.228018	0.175063	0.17727	0.101309	Lypd6	LY6/PLAUR domain containing 6 [Source:MGI Symbol;Acc:MGI:2443848]
ENSMUSG00000020014	40.95	17.07	1.2615	0.0077756	0.31414	0.0684309	0.0762761	0.0834603	0.0368232	0.0347213	0.0257959	Cfap54	cilia and flagella associated protein 54 [Source:MGI Symbol;Acc:MGI:1922208]
ENSMUSG00000033849	184.11	63.31	1.5388	0.0079579	0.31821	0.472425	0.775422	0.371906	0.311699	0.229939	0.0348635	B3galt2	UDP-Gal:betaGlcNAc beta 1,3-galactosyltransferase, polypeptide 2 [Source:MGI Symbol;Acc:MGI:1349461]
ENSMUSG00000054630	31.4	0	7.459	0.0081112	0.32245	0.0291558	1.32901	0.028602	0	0	0	Ugt2b5	UDP glucuronosyltransferase 2 family, polypeptide B5 [Source:MGI Symbol;Acc:MGI:98900]
ENSMUSG00000075394	9.93	0.66	3.9269	0.0081341	0.32289	0.0843791	0.148814	0.0827764	0.0221051	0	0	Hoxc4	homeobox C4 [Source:MGI Symbol;Acc:MGI:96195]
ENSMUSG00000000632	59.42	24.8	1.2604	0.0081657	0.32335	0.421823	0.223818	0.193112	0.103139	0.131985	0.121404	Sez6	seizure related gene 6 [Source:MGI Symbol;Acc:MGI:104745]
ENSMUSG00000101389	40.96	91.9	-1.1653	0.008194	0.32386	0.680383	1.44169	1.87524	3.90435	2.49381	2.7759	Ms4a4a	membrane-spanning 4-domains, subfamily A, member 4A [Source:MGI Symbol;Acc:MGI:3643932]
ENSMUSG00000079534	0	6.27	-5.0648	0.0083177	0.32638	0	0	0	0.109127	0.0177733	0.0565908	Pwwp4c	PWWP domain containing 4C [Source:MGI Symbol;Acc:MGI:3645126]
ENSMUSG00000078300	58.34	26.53	1.1374	0.0082936	0.32638	2.02737	1.58424	1.14028	0.708158	0.71047	0.780984	Gm2606	predicted pseudogene 2606 [Source:MGI Symbol;Acc:MGI:3780774]
ENSMUSG00000038894	394.24	1610.84	-2.0307	0.0084377	0.3292	1.20371	2.19439	1.69353	13.9199	1.94616	5.53088	Irs2	insulin receptor substrate 2 [Source:MGI Symbol;Acc:MGI:109334]
ENSMUSG00000037157	23.17	4.68	2.3223	0.0084681	0.32992	0.231952	0.297511	0.20686	0.0662895	0	0.0840307	Il22ra1	interleukin 22 receptor, alpha 1 [Source:MGI Symbol;Acc:MGI:2663588]
ENSMUSG00000086074	6.35	0	5.1559	0.0085624	0.33217	0.114079	0.0176874	0.0239813	0	0	0	Gm13274	predicted gene 13274 [Source:MGI Symbol;Acc:MGI:3649443]
ENSMUSG00000054555	96.56	38.54	1.3214	0.0085806	0.3324	0.356087	0.202964	0.185971	0.0912722	0.168328	0.0459395	Adam12	a disintegrin and metallopeptidase domain 12 (meltrin alpha) [Source:MGI Symbol;Acc:MGI:105378]
ENSMUSG00000034110	105.06	51.96	1.0137	0.0086209	0.33349	0.843328	0.706644	0.413655	0.311901	0.401626	0.277998	Kctd7	potassium channel tetramerisation domain containing 7 [Source:MGI Symbol;Acc:MGI:2442265]
ENSMUSG00000025938	526.09	254.52	1.0468	0.0086665	0.33431	1.15254	1.42093	0.697806	0.710816	0.675437	0.242381	Slco5a1	solute carrier organic anion transporter family, member 5A1 [Source:MGI Symbol;Acc:MGI:2443431]
ENSMUSG00000030838	248	117.5	1.0764	0.0086906	0.33477	2.04614	1.27746	1.78574	0.910722	1.22049	0.361337	Ush1c	USH1 protein network component harmonin [Source:MGI Symbol;Acc:MGI:1919338]
ENSMUSG00000079550	31.31	5.55	2.5011	0.0088848	0.33702	0.29145	0.0208101	0.0489064	0.0281298	0.0143988	0.0229231	Mpp4	membrane protein, palmitoylated 4 (MAGUK p55 subfamily member 4) [Source:MGI Symbol;Acc:MGI:2386681]
ENSMUSG00000089706	9.87	28.61	-1.5365	0.0088142	0.33702	0.0370213	0.055247	0.0453976	0.160027	0.108597	0.13831	B230216N24Rik	RIKEN cDNA B230216N24 gene [Source:MGI Symbol;Acc:MGI:1925853]
ENSMUSG00000081049	38.06	86.29	-1.1799	0.0088782	0.33702	2.15608	2.19376	3.37098	8.61373	6.19805	3.22201	Rps24-ps3	ribosomal protein S24, pseudogene 3 [Source:MGI Symbol;Acc:MGI:3644407]
ENSMUSG00000117468	12.44	1.61	2.9473	0.0088228	0.33702	0.564285	0.2882	0.390753	0	0.0623154	0.0992072	Gm7059	predicted gene 7059 [Source:MGI Symbol;Acc:MGI:3779663]
ENSMUSG00000112343	27.96	58.72	-1.0733	0.0089313	0.33831	0.0743277	0.121003	0.0894877	0.219502	0.209309	0.181758	Sfta3-ps	surfactant associated 3, pseudogene [Source:MGI Symbol;Acc:MGI:2144804]
ENSMUSG00000015627	10.89	31.56	-1.5378	0.0090478	0.34083	0.082654	0.107646	0.081084	0.363773	0.279307	0.164689	Gata5	GATA binding protein 5 [Source:MGI Symbol;Acc:MGI:109497]
ENSMUSG00000115338	73.56	149.84	-1.0264	0.0090378	0.34083	0.347165	0.62797	0.534229	0.998647	0.67731	1.43772	Pnp	purine-nucleoside phosphorylase [Source:MGI Symbol;Acc:MGI:97365]
ENSMUSG00000068745	34.94	1034.14	-4.8882	0.0091108	0.34179	0.127362	2.11949	0	40.2166	9.00623	18.7156	Mybphl	myosin binding protein H-like [Source:MGI Symbol;Acc:MGI:1916003]
ENSMUSG00000118642	43.31	115.96	-1.4196	0.009182	0.34258	1.44154	1.64686	1.86073	2.42487	2.27896	8.57906	-	-
ENSMUSG00000026691	1.65	13.61	-3.0244	0.0092086	0.34264	0.0336747	0	0.0220234	0.2823	0.126438	0.0670975	Fmo3	flavin containing monooxygenase 3 [Source:MGI Symbol;Acc:MGI:1100496]
ENSMUSG00000074281	0.67	10.57	-3.9704	0.0092553	0.34391	0.0222105	0	0	0.139646	0.0416969	0.177019	Gm12522	predicted gene 12522 [Source:MGI Symbol;Acc:MGI:3651334]
ENSMUSG00000005413	316.5	643.86	-1.024	0.0093364	0.34598	4.02186	4.33139	6.38863	7.42398	6.17104	16.6437	Hmox1	heme oxygenase 1 [Source:MGI Symbol;Acc:MGI:96163]
ENSMUSG00000027894	61.82	144.25	-1.2221	0.0093729	0.34638	0.129067	0.157231	0.204136	0.651403	0.368402	0.162699	Slc6a17	solute carrier family 6 (neurotransmitter transporter), member 17 [Source:MGI Symbol;Acc:MGI:2442535]
ENSMUSG00000046694	6.07	30.94	-2.3462	0.0093979	0.34638	0	0.0771222	0.139421	0.372317	0.177873	0.566353	Tent5b	terminal nucleotidyltransferase 5B [Source:MGI Symbol;Acc:MGI:2140500]
ENSMUSG00000002565	119.93	57.39	1.0633	0.0095171	0.34811	1.27345	1.27427	0.717662	0.804452	0.440841	0.359911	Scin	scinderin [Source:MGI Symbol;Acc:MGI:1306794]
ENSMUSG00000038352	27.93	62.8	-1.1654	0.0096029	0.34969	0.261319	0.311973	0.525528	0.999496	0.650028	0.872143	Arl5c	ADP-ribosylation factor-like 5C [Source:MGI Symbol;Acc:MGI:3028577]
ENSMUSG00000031712	281.16	628.81	-1.1604	0.0096926	0.35129	5.01942	1.19614	3.91341	8.4107	5.09393	9.5597	Il15	interleukin 15 [Source:MGI Symbol;Acc:MGI:103014]
ENSMUSG00000116673	27.47	7.62	1.8416	0.0096828	0.35129	0.127432	0.193625	0.206269	0.0667677	0.0717704	0.0126955	A630089N07Rik	RIKEN cDNA A630089N07 gene [Source:MGI Symbol;Acc:MGI:2444323]
ENSMUSG00000074903	59.35	23.38	1.3455	0.0097721	0.3521	4.44979	2.72967	1.47091	1.46983	0.953425	1.0601	Gm2058	predicted gene 2058 [Source:MGI Symbol;Acc:MGI:3805010]
ENSMUSG00000057246	5.33	20.81	-1.9576	0.0097621	0.3521	0.0399004	0.0144348	0.05219	0.125434	0.181025	0.119253	BC051142	cDNA sequence BC051142 [Source:MGI Symbol;Acc:MGI:3039565]
ENSMUSG00000031765	5488.79	21281.4	-1.955	0.0098822	0.35433	115.908	96.8949	146.419	257.907	215.212	922.861	Mt1	metallothionein 1 [Source:MGI Symbol;Acc:MGI:97171]
ENSMUSG00000021596	38.05	87.37	-1.2021	0.009886	0.35433	0.0925668	0.147108	0.139456	0.204393	0.480999	0.204202	Mctp1	multiple C2 domains, transmembrane 1 [Source:MGI Symbol;Acc:MGI:1926021]
ENSMUSG00000094103	17.27	51.99	-1.5904	0.010016	0.35757	0.126208	0.121756	0.116933	0.609833	0.41464	0.111765	Fam177a2	family with sequence similarity 177 member A2 [Source:MGI Symbol;Acc:MGI:3714351]
ENSMUSG00000038859	596.64	3110.45	-2.3822	0.010122	0.35902	5.13389	4.39287	4.93375	3.31388	27.9399	44.3246	Baiap2l1	BAI1-associated protein 2-like 1 [Source:MGI Symbol;Acc:MGI:1914148]
ENSMUSG00000037035	267.24	536.52	-1.0051	0.010178	0.35909	1.43863	1.63045	2.05451	1.99448	2.68289	5.68225	Inhbb	inhibin beta-B [Source:MGI Symbol;Acc:MGI:96571]
ENSMUSG00000024027	5.1	26.26	-2.3645	0.010175	0.35909	0.0372889	0.0252938	0.00914515	0.258871	0.0962559	0.027862	Glp1r	glucagon-like peptide 1 receptor [Source:MGI Symbol;Acc:MGI:99571]
ENSMUSG00000060962	8.7	32.2	-1.8808	0.0104	0.36045	0.172993	0.0536431	0.0969753	0.699215	0.173983	0.357001	Dmkn	dermokine [Source:MGI Symbol;Acc:MGI:1920962]
ENSMUSG00000034881	87.15	38.11	1.192	0.010356	0.36045	1.87723	1.01103	0.816937	0.354972	0.715442	0.576529	Tbxa2r	thromboxane A2 receptor [Source:MGI Symbol;Acc:MGI:98496]
ENSMUSG00000053693	18.01	4.1	2.1215	0.010308	0.36045	0.0880631	0.0819222	0.0575936	0.00878865	0.0314905	0.0125334	Mast1	microtubule associated serine/threonine kinase 1 [Source:MGI Symbol;Acc:MGI:1861901]
ENSMUSG00000076614	0	5.72	-4.9369	0.01079	0.36928	0	0	0	0.0766515	0.0882801	0.0208213	Ighg1	immunoglobulin heavy constant gamma 1 (G1m marker) [Source:MGI Symbol;Acc:MGI:96446]
ENSMUSG00000017943	11.26	1.63	2.7915	0.010826	0.37001	0.115482	0.148121	0.0926903	0.0330034	0.00985452	0.0104591	Gdap1l1	ganglioside-induced differentiation-associated protein 1-like 1 [Source:MGI Symbol;Acc:MGI:2385163]
ENSMUSG00000041737	1.38	11.3	-3.0471	0.010839	0.37001	0.0114673	0.0124456	0	0.096132	0.0645843	0.0399853	Tmem45b	transmembrane protein 45b [Source:MGI Symbol;Acc:MGI:2384574]
ENSMUSG00000112150	1.97	15.04	-2.91	0.010881	0.37075	0.0208432	0	0.0408945	0.0655243	0.11739	0.290713	9530018F02Rik	RIKEN cDNA 9530018F02 gene [Source:MGI Symbol;Acc:MGI:1924652]
ENSMUSG00000079344	9.88	0.33	4.8316	0.010993	0.37342	0.140462	0	0.206691	0.0122658	0	0	Lipo4	lipase, member O4 [Source:MGI Symbol;Acc:MGI:3779637]
ENSMUSG00000108271	0	5.97	-4.9927	0.011145	0.3781	0	0	0	0.22131	0.0991215	0.631213	Gm44236	predicted gene, 44236 [Source:MGI Symbol;Acc:MGI:5690628]
ENSMUSG00000102852	1.07	11.27	-3.4354	0.011275	0.37968	0	0.124035	0	0.598797	0.464867	0.265669	Gm37083	predicted gene, 37083 [Source:MGI Symbol;Acc:MGI:5610311]
ENSMUSG00000039450	156.61	315.1	-1.0081	0.011412	0.38252	3.74086	3.85442	3.5769	5.58231	4.4671	12.5958	Dcxr	dicarbonyl L-xylulose reductase [Source:MGI Symbol;Acc:MGI:1915130]
ENSMUSG00000035860	10.79	30.94	-1.5156	0.011431	0.38252	0.0533533	0.0579049	0.0814176	0.14909	0.150244	0.259862	Cdhr3	cadherin-related family member 3 [Source:MGI Symbol;Acc:MGI:1916014]
ENSMUSG00000040703	41.8	115.72	-1.4681	0.011631	0.38644	0.438813	0.154781	0.0968575	1.10359	0.478836	0.387989	Cyp2s1	cytochrome P450, family 2, subfamily s, polypeptide 1 [Source:MGI Symbol;Acc:MGI:1921384]
ENSMUSG00000048012	1.32	11.12	-3.0569	0.011718	0.38793	0.00539717	0	0.00529466	0.0311062	0.0455957	0.0161309	Zfp473	zinc finger protein 473 [Source:MGI Symbol;Acc:MGI:2442697]
ENSMUSG00000045281	8.08	25.4	-1.648	0.011718	0.38793	0.101066	0.082266	0.123933	0.264766	0.260887	0.453096	Gpr20	G protein-coupled receptor 20 [Source:MGI Symbol;Acc:MGI:2441803]
ENSMUSG00000035878	100.58	50.24	1.0003	0.011962	0.39325	0.357667	0.332256	0.22896	0.215985	0.162176	0.0936118	Hykk	hydroxylysine kinase 1 [Source:MGI Symbol;Acc:MGI:2443139]
ENSMUSG00000020953	3.86	23.34	-2.6106	0.012018	0.39326	0.0271038	0.0784427	0	0.416561	0.169611	0.0720063	Coch	cochlin [Source:MGI Symbol;Acc:MGI:1278313]
ENSMUSG00000037169	53.8	17.96	1.578	0.01206	0.3933	0.608298	0.214116	0.508039	0.137823	0.262349	0.0573264	Mycn	v-myc avian myelocytomatosis viral related oncogene, neuroblastoma derived [Source:MGI Symbol;Acc:MGI:97357]
ENSMUSG00000074217	5.4	22.05	-2.0243	0.012174	0.39535	0.0575068	0.104021	0.150439	0.361566	0.215921	0.706597	Misp3	MISP family member 3 [Source:MGI Symbol;Acc:MGI:1917384]
ENSMUSG00000021091	3514.47	16783.2	-2.2556	0.012236	0.39687	15.6556	20.8509	102.114	258.706	163.191	253.88	Serpina3n	serine (or cysteine) peptidase inhibitor, clade A, member 3N [Source:MGI Symbol;Acc:MGI:105045]
ENSMUSG00000109115	113.09	45.63	1.3058	0.012475	0.40082	1.77453	1.35859	1.5519	0.619841	1.1363	0.191864	Gm44669	predicted gene 44669 [Source:MGI Symbol;Acc:MGI:5753245]
ENSMUSG00000030406	5.43	23.92	-2.1437	0.012512	0.40108	0.0155576	0.0506543	0.0610482	0.179329	0.33588	0.0619974	Gipr	gastric inhibitory polypeptide receptor [Source:MGI Symbol;Acc:MGI:1352753]
ENSMUSG00000080921	162.67	345.52	-1.0863	0.012575	0.40223	12.3348	15.7333	34.1808	25.4514	51.6849	56.8825	Rpl38-ps2	ribosomal protein L38, pseudogene 2 [Source:MGI Symbol;Acc:MGI:3646625]
ENSMUSG00000050966	5.33	0	4.9028	0.012682	0.40509	0.0406692	0.0147129	0.0531957	0	0	0	Lin28a	lin-28 homolog A (C. elegans) [Source:MGI Symbol;Acc:MGI:1890546]
ENSMUSG00000096768	84.89	197.76	-1.2194	0.012741	0.40514	0.78832	0.437583	0.31288	0.725181	0.819057	2.06235	Gm47283	predicted gene, 47283 [Source:MGI Symbol;Acc:MGI:6096131]
ENSMUSG00000105168	44.76	110.55	-1.3042	0.012852	0.40768	1.8281	1.29571	1.90317	6.2161	5.32307	1.3009	Gm30735	predicted gene, 30735 [Source:MGI Symbol;Acc:MGI:5589894]
ENSMUSG00002076161	87.79	228.05	-1.3775	0.012879	0.40806	4.25516	10.8349	6.5826	10.5471	8.67972	37.0933	7SK	7SK RNA [Source:RFAM;Acc:RF00100]
ENSMUSG00000101397	8.19	0	5.5165	0.013234	0.41498	0.0104659	0.119267	0	0	0	0	Mug-ps1	murinoglobulin, pseudogene 1 [Source:MGI Symbol;Acc:MGI:99838]
ENSMUSG00000048794	13.63	37.63	-1.4658	0.013224	0.41498	0.0591391	0.114105	0.096693	0.206572	0.166537	0.379693	Cfap100	cilia and flagella associated protein 100 [Source:MGI Symbol;Acc:MGI:2141635]
ENSMUSG00000030616	34.84	81.67	-1.2267	0.013226	0.41498	0.083502	0.0400438	0.0800109	0.252329	0.15494	0.0851242	Sytl2	synaptotagmin-like 2 [Source:MGI Symbol;Acc:MGI:1933366]
ENSMUSG00000034891	21.33	3.49	2.6073	0.013232	0.41498	0.643996	0.0548185	0.111488	0.0396964	0.071118	0.0251602	Sncb	synuclein, beta [Source:MGI Symbol;Acc:MGI:1889011]
ENSMUSG00000067768	26.06	6.41	2.0226	0.01333	0.417	0.349152	0.137796	0.34252	0.121958	0.0794521	0.0105408	Xlr4b	X-linked lymphocyte-regulated 4B [Source:MGI Symbol;Acc:MGI:1350975]
ENSMUSG00000112950	11.66	32.11	-1.4664	0.013355	0.41727	0.147707	0.320615	0.181126	0.483691	0.554594	0.772558	Gm32369	predicted gene, 32369 [Source:MGI Symbol;Acc:MGI:5591528]
ENSMUSG00000041789	0.65	8.97	-3.7461	0.013438	0.41753	0	0	0.0215239	0.114957	0.123571	0.0655756	2700046A07Rik	RIKEN cDNA 2700046A07 gene [Source:MGI Symbol;Acc:MGI:1919803]
ENSMUSG00000057895	29.54	60.08	-1.0242	0.01381	0.42349	0.356056	0.414034	0.361768	0.666267	0.680379	0.98816	Zfp105	zinc finger protein 105 [Source:MGI Symbol;Acc:MGI:1277119]
ENSMUSG00000043460	28.8	10.16	1.5091	0.013782	0.42349	0.116864	0.0942192	0.0786131	0.0454855	0.0188052	0.0399177	Elfn2	leucine rich repeat and fibronectin type III, extracellular 2 [Source:MGI Symbol;Acc:MGI:3608416]
ENSMUSG00000117545	0	5.21	-4.7987	0.013721	0.42349	0	0	0	0.127779	0.0572305	0.0607414	Gm30794	predicted gene, 30794 [Source:MGI Symbol;Acc:MGI:5589953]
ENSMUSG00000099876	18.82	43.7	-1.2135	0.01383	0.42349	0.657066	0.515031	0.895257	1.9126	1.85031	1.16375	Gm29650	predicted gene 29650 [Source:MGI Symbol;Acc:MGI:5580356]
ENSMUSG00000064356	5963.59	2971.94	1.0048	0.013807	0.42349	1259.49	406.218	716.902	555.555	449.045	218.785	mt-Atp8	mitochondrially encoded ATP synthase 8 [Source:MGI Symbol;Acc:MGI:99926]
ENSMUSG00000033752	18.42	44.95	-1.2813	0.013928	0.42554	0.526237	0.369555	0.819912	1.32994	1.10416	1.81952	Mnd1	meiotic nuclear divisions 1 [Source:MGI Symbol;Acc:MGI:1924165]
ENSMUSG00000089842	13.1	0.66	4.3209	0.014124	0.42717	0.141773	0.138481	0	0.0148563	0	0	Pitpnm2os2	phosphatidylinositol transfer protein, membrane-associated 2, opposite strand 2 [Source:MGI Symbol;Acc:MGI:3840147]
ENSMUSG00000021303	4.96	31.05	-2.6382	0.01419	0.42743	0.0810949	0	0.0397773	0.543865	0.213141	0.0323166	Gng4	guanine nucleotide binding protein (G protein), gamma 4 [Source:MGI Symbol;Acc:MGI:102703]
ENSMUSG00000055866	799.92	386.01	1.051	0.014276	0.42893	3.41346	6.00377	1.75145	1.13416	1.7931	2.51135	Per2	period circadian clock 2 [Source:MGI Symbol;Acc:MGI:1195265]
ENSMUSG00000029510	13.06	2.55	2.3511	0.014407	0.43192	0.101397	0.0481457	0.0994711	0.0132817	0.0237947	0.0126272	Gpc2	glypican 2 (cerebroglycan) [Source:MGI Symbol;Acc:MGI:1919201]
ENSMUSG00000028750	6.14	20.78	-1.7615	0.014456	0.43253	0.0524917	0.0569698	0.0294255	0.125727	0.140779	0.209181	Pla2g2c	phospholipase A2, group IIC [Source:MGI Symbol;Acc:MGI:106638]
ENSMUSG00000037944	7.56	27.34	-1.8639	0.014507	0.43253	0.0684674	0.163478	0.0806003	0.258288	0.706955	0.190991	Ccr7	chemokine (C-C motif) receptor 7 [Source:MGI Symbol;Acc:MGI:103011]
ENSMUSG00000039518	69.78	25.2	1.4691	0.014491	0.43253	1.03164	0.76839	0.327427	0.455738	0.237348	0.100763	Cdsn	corneodesmosin [Source:MGI Symbol;Acc:MGI:3505689]
ENSMUSG00000006398	30.67	63.83	-1.0563	0.014666	0.43349	0.347996	0.393421	0.597426	0.714132	1.03441	1.08342	Cdc20	cell division cycle 20 [Source:MGI Symbol;Acc:MGI:1859866]
ENSMUSG00000027985	3	14.8	-2.2945	0.014842	0.43423	0.0123285	0.00334506	0.0120943	0.0678246	0.0491829	0.0245647	Lef1	lymphoid enhancer binding factor 1 [Source:MGI Symbol;Acc:MGI:96770]
ENSMUSG00000027833	10.07	39.59	-1.975	0.014764	0.43423	0.016361	0.0710272	0.160503	0.265742	0.606629	0.130399	Shox2	short stature homeobox 2 [Source:MGI Symbol;Acc:MGI:1201673]
ENSMUSG00000090389	20.75	5.76	1.8471	0.014788	0.43423	0.982553	0.355458	0.706852	0.205922	0.245946	0.130517	Cdv3-ps	Cdv3 retrotransposed pseudogene [Source:MGI Symbol;Acc:MGI:3646628]
ENSMUSG00000090795	1.32	10.27	-2.9408	0.014905	0.43537	0.113805	0	0.111644	0.715537	0.694371	0.396829	Gm7346	predicted gene 7346 [Source:MGI Symbol;Acc:MGI:3645982]
ENSMUSG00000024254	7.83	0	5.4519	0.015052	0.43772	0.0144496	0.156823	0	0	0	0	Abcg8	ATP binding cassette subfamily G member 8 [Source:MGI Symbol;Acc:MGI:1914720]
ENSMUSG00000063529	1.76	12.4	-2.8419	0.015169	0.43981	0	0.0862697	0.0194947	0.208239	0.186535	0.35636	Stmnd1	stathmin domain containing 1 [Source:MGI Symbol;Acc:MGI:2686420]
ENSMUSG00000027273	110.49	42.78	1.3694	0.015248	0.44115	0.841567	0.151506	0.332581	0.133744	0.202169	0.186757	Snap25	synaptosomal-associated protein 25 [Source:MGI Symbol;Acc:MGI:98331]
ENSMUSG00000107265	16.47	49.04	-1.5758	0.015331	0.44166	0.310034	0.703556	0.387094	0.85651	0.740781	2.58331	Gm15469	predicted gene 15469 [Source:MGI Symbol;Acc:MGI:3705154]
ENSMUSG00000108866	56.27	25.11	1.1652	0.015303	0.44166	1.92391	1.39203	3.0716	0.751081	1.09772	1.05231	Gm35082	predicted gene, 35082 [Source:MGI Symbol;Acc:MGI:5594241]
ENSMUSG00000117962	15.47	60.86	-1.9792	0.015383	0.44188	1.57019	1.42012	0.0641817	6.37588	4.79016	1.23841	Gm6402	predicted pseudogene 6402 [Source:MGI Symbol;Acc:MGI:3645740]
ENSMUSG00000056436	36.72	5.99	2.6224	0.015559	0.44348	0.620283	3.32112	0.649068	0	0.0776326	0.65916	Cyct	cytochrome c, testis [Source:MGI Symbol;Acc:MGI:88579]
ENSMUSG00000084939	0.67	8.72	-3.6961	0.015546	0.44348	0.0154687	0	0	0.0972574	0.0653404	0.0462325	Gm830	predicted gene 830 [Source:MGI Symbol;Acc:MGI:2685676]
ENSMUSG00000081593	12.23	2.27	2.4317	0.015572	0.44348	0.124183	0.194678	0.189504	0.0578359	0.0259039	0.0137465	Gm11841	predicted gene 11841 [Source:MGI Symbol;Acc:MGI:3651164]
ENSMUSG00000027331	14.31	35.6	-1.3174	0.01566	0.44473	0.0420096	0.0968862	0.0875748	0.225611	0.17745	0.172641	Knstrn	kinetochore-localized astrin/SPAG5 binding [Source:MGI Symbol;Acc:MGI:1289298]
ENSMUSG00000053297	56.78	24.01	1.2388	0.015665	0.44473	0.383704	0.402784	0.290025	0.0659149	0.206657	0.188001	AI854703	expressed sequence AI854703 [Source:MGI Symbol;Acc:MGI:2141510]
ENSMUSG00000087399	10.2	29.72	-1.5427	0.015735	0.44578	0.508993	0.394583	0.213996	0.952448	0.784923	1.55749	Gm11899	predicted gene 11899 [Source:MGI Symbol;Acc:MGI:3649624]
ENSMUSG00000056596	27.9	73.16	-1.3874	0.01591	0.44906	0.605908	0.319912	0.449815	0.84085	0.584122	2.20247	Trnp1	TMF1-regulated nuclear protein 1 [Source:MGI Symbol;Acc:MGI:1916789]
ENSMUSG00000022805	5.44	0	4.9307	0.015916	0.44906	0.0598315	0.0324679	0.0058695	0	0	0	Cfap91	cilia and flagella associated protein 91 [Source:MGI Symbol;Acc:MGI:2443598]
ENSMUSG00000041798	979.86	453.9	1.1106	0.01621	0.4551	4.48303	5.11747	16.7154	4.7726	2.72437	4.92889	Gck	glucokinase [Source:MGI Symbol;Acc:MGI:1270854]
ENSMUSG00000083206	0	5.14	-4.782	0.016214	0.4551	0	0	0	0.195745	0.131507	0.0465248	Gm11338	predicted gene 11338 [Source:MGI Symbol;Acc:MGI:3651857]
ENSMUSG00000023043	56.08	114.94	-1.0347	0.016348	0.45792	1.41366	1.12512	0.647177	2.68621	1.30927	2.64773	Krt18	keratin 18 [Source:MGI Symbol;Acc:MGI:96692]
ENSMUSG00000031142	31.6	4.01	2.9892	0.016417	0.4594	0.253305	0.00646857	0.0233876	0.0187367	0	0.0178134	Cacna1f	calcium channel, voltage-dependent, alpha 1F subunit [Source:MGI Symbol;Acc:MGI:1859639]
ENSMUSG00000036743	6.71	22.98	-1.7687	0.016468	0.46035	0.0868828	0.0471474	0.0852325	0.22761	0.142721	0.38951	Psma8	proteasome subunit alpha 8 [Source:MGI Symbol;Acc:MGI:1920927]
ENSMUSG00000115049	49.77	104.93	-1.0746	0.016567	0.46263	1.41946	1.44624	1.47776	2.30706	1.90345	5.02169	Gm49172	predicted gene, 49172 [Source:MGI Symbol;Acc:MGI:6118604]
ENSMUSG00000001773	0	7.15	-5.2565	0.016739	0.46649	0	0	0	0.150315	0.0396023	0	Folh1	folate hydrolase 1 [Source:MGI Symbol;Acc:MGI:1858193]
ENSMUSG00000053550	10.17	1.01	3.3639	0.016854	0.46852	0.0611968	0.0398505	0.0240138	0	0	0.0121936	Shisa7	shisa family member 7 [Source:MGI Symbol;Acc:MGI:3605641]
ENSMUSG00000074800	56.21	22.99	1.2953	0.016863	0.46852	7.94907	3.94082	4.71736	1.9539	1.28966	3.61747	Gm4149	predicted pseudogene 4149 [Source:MGI Symbol;Acc:MGI:3782325]
ENSMUSG00000076752	0	4.86	-4.6988	0.016901	0.4691	0	0	0	0.124214	0.139085	0.17714	Trgc2	T cell receptor gamma, constant 2 [Source:MGI Symbol;Acc:MGI:98626]
ENSMUSG00000080021	19.33	6.16	1.6514	0.016961	0.47022	1.07388	1.23025	1.17054	0.375105	0.336009	0.416058	Gm5915	predicted pseudogene 5915 [Source:MGI Symbol;Acc:MGI:3642938]
ENSMUSG00000101925	0	4.85	-4.6964	0.01698	0.47022	0	0	0	0.14991	0.111904	0.0950153	Gm28156	predicted gene 28156 [Source:MGI Symbol;Acc:MGI:5578862]
ENSMUSG00000085445	0	5.2	-4.7965	0.017128	0.47065	0	0	0	0.119006	0.042641	0.0226284	Gm16348	predicted gene 16348 [Source:MGI Symbol;Acc:MGI:3840113]
ENSMUSG00000026424	14.94	35.27	-1.2422	0.017182	0.47081	0.179059	0.194335	0.163948	0.325234	0.537851	0.428134	Gpr37l1	G protein-coupled receptor 37-like 1 [Source:MGI Symbol;Acc:MGI:1928503]
ENSMUSG00000085277	128.11	51.41	1.3163	0.017224	0.47081	13.1875	11.6557	5.6551	7.03368	4.44746	1.18007	Gm13943	predicted gene 13943 [Source:MGI Symbol;Acc:MGI:3650360]
ENSMUSG00000085975	4.74	0	4.7306	0.017244	0.47081	0.290723	0.21035	0.190134	0	0	0	Gm13572	predicted gene 13572 [Source:MGI Symbol;Acc:MGI:3652224]
ENSMUSG00000091408	59.07	28.11	1.0735	0.017256	0.47081	1.32249	1.95976	1.24748	0.826171	0.477459	0.88681	Gm6728	predicted gene 6728 [Source:MGI Symbol;Acc:MGI:3643418]
ENSMUSG00000021804	15.02	0.66	4.5181	0.017386	0.472	0.243353	0.0122843	0	0.0118608	0	0	Rgr	retinal G protein coupled receptor [Source:MGI Symbol;Acc:MGI:1929473]
ENSMUSG00000024175	11.57	31.08	-1.4252	0.017368	0.472	0.189885	0.176643	0.106445	0.525874	0.26736	0.499961	Tekt4	tektin 4 [Source:MGI Symbol;Acc:MGI:1919090]
ENSMUSG00000038151	100.93	43.83	1.2013	0.017596	0.47438	0.79621	0.326685	0.352441	0.122099	0.337233	0.193471	Prdm1	PR domain containing 1, with ZNF domain [Source:MGI Symbol;Acc:MGI:99655]
ENSMUSG00000114526	4.12	28.77	-2.8062	0.017608	0.47438	0.0701702	0.228469	0.137675	1.1765	0	1.88751	A930015P04Rik	RIKEN cDNA A930015P04 gene [Source:MGI Symbol;Acc:MGI:1925051]
ENSMUSG00000101067	15.02	3.54	2.0803	0.017719	0.47444	0.71803	0.735992	0.352196	0.209006	0.149777	0.0794826	Gm29007	predicted gene 29007 [Source:MGI Symbol;Acc:MGI:5579713]
ENSMUSG00000071177	122.46	4.65	4.7208	0.017687	0.47444	0.388604	6.68483	0.133428	0.24433	0	0.038715	Serpina1d	serine (or cysteine) peptidase inhibitor, clade A, member 1D [Source:MGI Symbol;Acc:MGI:891968]
ENSMUSG00000071714	68.64	151.82	-1.145	0.017741	0.4745	0.165714	0.353501	0.661478	1.04191	1.08886	0.552212	Csf2rb2	colony stimulating factor 2 receptor, beta 2, low-affinity (granulocyte-macrophage) [Source:MGI Symbol;Acc:MGI:1339760]
ENSMUSG00000106818	12.59	2.57	2.2873	0.017809	0.47452	0.134554	0.204446	0.171598	0.0563993	0.0378907	0.013405	Gm43790	predicted gene 43790 [Source:MGI Symbol;Acc:MGI:5663927]
ENSMUSG00000066170	9.4	46.41	-2.3005	0.017796	0.47452	0	0.0877832	0.198367	0.169514	0.26573	0.977037	E230001N04Rik	RIKEN cDNA E230001N04 gene [Source:MGI Symbol;Acc:MGI:2443549]
ENSMUSG00000030382	27.05	3.62	2.9038	0.018034	0.47724	0.0444392	0.844031	0.0217976	0.0232838	0.020857	0.0774776	Slc27a5	solute carrier family 27 (fatty acid transporter), member 5 [Source:MGI Symbol;Acc:MGI:1347100]
ENSMUSG00000061988	12.75	2.58	2.3073	0.018127	0.47879	0.337517	0.412099	0.869152	0.132631	0.118807	0.0840634	Rpl10a-ps2	ribosomal protein L10A, pseudogene 2 [Source:MGI Symbol;Acc:MGI:3646227]
ENSMUSG00000103928	104.6	48.84	1.0973	0.018223	0.48038	1.14478	1.41132	0.948583	0.861854	0.605101	0.221456	Gm37893	predicted gene, 37893 [Source:MGI Symbol;Acc:MGI:5611121]
ENSMUSG00000081666	4.74	0	4.7321	0.018292	0.48083	0.194063	0.120354	0.0815903	0	0	0	Gm11677	predicted gene 11677 [Source:MGI Symbol;Acc:MGI:3649553]
ENSMUSG00000074802	91.07	44.78	1.0226	0.018367	0.4816	0.508435	0.275905	0.27206	0.201813	0.224165	0.107446	Gas2l3	growth arrest-specific 2 like 3 [Source:MGI Symbol;Acc:MGI:1918780]
ENSMUSG00000032496	284.3	23.44	3.6005	0.018374	0.4816	0.439652	0.0511242	6.20765	0.180993	0.147389	0.234647	Ltf	lactotransferrin [Source:MGI Symbol;Acc:MGI:96837]
ENSMUSG00000026095	41.45	93.34	-1.1686	0.018423	0.48164	0.330126	0.266634	0.361513	0.522929	0.403566	1.24673	Asnsd1	asparagine synthetase domain containing 1 [Source:MGI Symbol;Acc:MGI:1917646]
ENSMUSG00000004668	7.2	0	5.3382	0.018463	0.48208	0.00274466	0	0.0269253	0	0	0	Abca13	ATP-binding cassette, sub-family A (ABC1), member 13 [Source:MGI Symbol;Acc:MGI:2388707]
ENSMUSG00000053897	79.7	180.98	-1.1826	0.018605	0.48404	0.484178	0.218632	0.145615	1.0888	0.527469	0.369697	Slc39a8	solute carrier family 39 (metal ion transporter), member 8 [Source:MGI Symbol;Acc:MGI:1914797]
ENSMUSG00000106666	3.02	15.47	-2.3485	0.018662	0.48404	0.398319	0.2882	0.521004	0.973925	1.12168	4.10056	Gm43587	predicted gene 43587 [Source:MGI Symbol;Acc:MGI:5663724]
ENSMUSG00000035559	174.66	349.71	-1.001	0.018812	0.48607	4.6099	3.11308	3.05509	4.72334	4.48105	12.5124	Mpv17l2	MPV17 mitochondrial membrane protein-like 2 [Source:MGI Symbol;Acc:MGI:2681846]
ENSMUSG00000079298	1.05	10.14	-3.2964	0.018862	0.48645	0.012157	0.0263882	0	0.0382176	0.0912915	0.242229	Klrb1b	killer cell lectin-like receptor subfamily B member 1B [Source:MGI Symbol;Acc:MGI:107539]
ENSMUSG00000040794	43.77	106.64	-1.284	0.01908	0.48968	1.30179	0.911516	0.556142	1.23213	1.41905	4.12087	C1qtnf4	C1q and tumor necrosis factor related protein 4 [Source:MGI Symbol;Acc:MGI:1914695]
ENSMUSG00000073000	42.79	18.44	1.2144	0.01928	0.49104	0.608179	0.483261	0.308968	0.147946	0.203887	0.259673	Gm10451	predicted gene 10451 [Source:MGI Symbol;Acc:MGI:3641898]
ENSMUSG00000104418	0.65	8.13	-3.6029	0.019393	0.49224	0	0	0.115527	0.555319	0.386897	0.527955	Gm37070	predicted gene, 37070 [Source:MGI Symbol;Acc:MGI:5610298]
ENSMUSG00000034452	29.9	8.85	1.7505	0.019373	0.49224	0.280573	0.0902249	0.0968451	0.0435572	0.0780347	0.0207054	Slc24a1	solute carrier family 24 (sodium/potassium/calcium exchanger), member 1 [Source:MGI Symbol;Acc:MGI:2384871]
ENSMUSG00000041046	118.09	297.23	-1.3311	0.019381	0.49224	2.43379	2.02367	2.52234	1.99503	2.94779	12.5927	Ramp3	receptor (calcitonin) activity modifying protein 3 [Source:MGI Symbol;Acc:MGI:1860292]
ENSMUSG00000000938	4.72	0	4.7251	0.019826	0.49812	0.0662647	0.0269692	0.0243773	0	0	0	Hoxa10	homeobox A10 [Source:MGI Symbol;Acc:MGI:96171]
ENSMUSG00000060678	0	5.3	-4.8229	0.019949	0.50007	0	0	0	0.0692267	0.0620114	0.394893	H4c3	H4 clustered histone 3 [Source:MGI Symbol;Acc:MGI:2448421]
ENSMUSG00000056043	25.97	3.83	2.7598	0.020035	0.50036	0.295929	0.00892152	0.0161282	0.00861395	0.0231484	0.016379	Rgs9bp	regulator of G-protein signalling 9 binding protein [Source:MGI Symbol;Acc:MGI:2384418]
ENSMUSG00000112857	3.33	15.7	-2.2295	0.020021	0.50036	0.224964	0.0488312	0.176553	1.0844	0.844673	0.268947	Gm35041	predicted gene, 35041 [Source:MGI Symbol;Acc:MGI:5594200]
ENSMUSG00000022847	4.14	18.37	-2.1582	0.0201	0.50088	0.0618395	0.0671151	0	0.151203	0.21284	0.215628	Thpo	thrombopoietin [Source:MGI Symbol;Acc:MGI:101875]
ENSMUSG00000026415	2.1	21.18	-3.3487	0.020242	0.50132	0.0283472	0.0615309	0	0.772325	0.172957	0	Fcamr	Fc receptor, IgA, IgM, high affinity [Source:MGI Symbol;Acc:MGI:1927803]
ENSMUSG00000031294	4.75	0	4.7336	0.020471	0.50322	0.0797518	0.0432777	0.0195592	0	0	0	D630029K05Rik	RIKEN cDNA D630029K05 gene [Source:MGI Symbol;Acc:MGI:2143561]
ENSMUSG00000031444	63.54	23.81	1.4161	0.020443	0.50322	0.218193	0.559726	1.11889	0.322179	0.26067	0.148211	F10	coagulation factor X [Source:MGI Symbol;Acc:MGI:103107]
ENSMUSG00000094594	18.6	5.85	1.6728	0.020572	0.50525	0.828626	0.955524	1.11772	0.434156	0.243066	0.257977	Tpd52-ps	tumor protein D52, pseudogene [Source:MGI Symbol;Acc:MGI:107737]
ENSMUSG00000041782	58.44	121.61	-1.0561	0.020901	0.50676	0.406286	0.440946	0.55487	0.534267	0.792652	1.61112	Lad1	ladinin [Source:MGI Symbol;Acc:MGI:109343]
ENSMUSG00000027525	42.25	18.01	1.2278	0.020833	0.50676	0.228286	0.206468	0.10368	0.0575899	0.0912701	0.084234	Phactr3	phosphatase and actin regulator 3 [Source:MGI Symbol;Acc:MGI:1921439]
ENSMUSG00000042604	52.18	22.09	1.2358	0.020836	0.50676	0.302634	0.42577	0.15394	0.146819	0.157819	0.078167	Kcna4	potassium voltage-gated channel, shaker-related subfamily, member 4 [Source:MGI Symbol;Acc:MGI:96661]
ENSMUSG00000039278	23.24	8.01	1.5346	0.020896	0.50676	0.407582	0.214474	0.242328	0.0905977	0.127529	0.0861334	Pcsk1n	proprotein convertase subtilisin/kexin type 1 inhibitor [Source:MGI Symbol;Acc:MGI:1353431]
ENSMUSG00000033981	44.64	19.9	1.1694	0.020758	0.50676	0.102782	0.0699554	0.0615233	0.0310336	0.0261638	0.0485954	Gria2	glutamate receptor, ionotropic, AMPA2 (alpha 2) [Source:MGI Symbol;Acc:MGI:95809]
ENSMUSG00000074206	7.32	25.82	-1.829	0.020692	0.50676	0.0174035	0.0881451	0.022764	0.231003	0.0925722	0.138707	Adh6b	alcohol dehydrogenase 6B (class V) [Source:MGI Symbol;Acc:MGI:2446626]
ENSMUSG00000097730	16.03	4.49	1.83	0.020774	0.50676	0.0733202	0.125994	0.0959034	0.0256106	0.0344119	0.0243486	Gm26588	predicted gene, 26588 [Source:MGI Symbol;Acc:MGI:5477082]
ENSMUSG00000031766	6.57	80.43	-3.6097	0.020895	0.50676	0	0.0026438	0.0454046	0.273134	0.10061	0.228126	Slc12a3	solute carrier family 12, member 3 [Source:MGI Symbol;Acc:MGI:108114]
ENSMUSG00000114739	8.52	1	3.1121	0.020761	0.50676	0.282143	0.510354	0.415175	0.049276	0	0.0936957	Gm47885	predicted gene, 47885 [Source:MGI Symbol;Acc:MGI:6097114]
ENSMUSG00000020907	9.64	0	5.7572	0.02076	0.50676	0.755274	0	0	0	0	0	Rcvrn	recoverin [Source:MGI Symbol;Acc:MGI:97883]
ENSMUSG00000086363	7.8	22.04	-1.498	0.020777	0.50676	0.0917123	0.132715	0.134955	0.336367	0.315656	0.380705	A330102I10Rik	RIKEN cDNA A330102I10 gene [Source:MGI Symbol;Acc:MGI:1925170]
ENSMUSG00000105909	4.68	0	4.7166	0.021122	0.5114	0.0706046	0.019157	0.0346318	0	0	0	Gm43189	predicted gene 43189 [Source:MGI Symbol;Acc:MGI:5663326]
ENSMUSG00000105929	7.89	0.61	3.6442	0.021219	0.5124	0.10843	0.258895	0.148918	0	0.040712	0	Gm43693	predicted gene 43693 [Source:MGI Symbol;Acc:MGI:5663830]
ENSMUSG00000035896	13.52	44.35	-1.7113	0.021209	0.5124	0.32765	0.355602	0.428568	0.515013	0.486964	2.63859	Rnase1	ribonuclease, RNase A family, 1 (pancreatic) [Source:MGI Symbol;Acc:MGI:97919]
ENSMUSG00000116270	30.52	11.64	1.3891	0.021299	0.51341	0.12033	0.261191	0.14615	0.0900665	0.0645433	0.051377	Gm1600	predicted gene 1600 [Source:MGI Symbol;Acc:MGI:2686446]
ENSMUSG00000021732	14.99	41.74	-1.4822	0.021471	0.51624	0.0412084	0.115004	0.109727	0.240586	0.408917	0.111433	Fgf10	fibroblast growth factor 10 [Source:MGI Symbol;Acc:MGI:1099809]
ENSMUSG00000000690	17.1	4.54	1.917	0.021804	0.52007	0.358568	0.134709	0.216466	0.101161	0.0517814	0.0412185	Hoxb6	homeobox B6 [Source:MGI Symbol;Acc:MGI:96187]
ENSMUSG00000099624	60.5	28.64	1.0734	0.022161	0.52357	1.63984	2.2707	1.24813	0.622173	1.22081	0.64785	Gm7889	predicted gene 7889 [Source:MGI Symbol;Acc:MGI:3648247]
ENSMUSG00000026398	16.58	3.2	2.3658	0.022337	0.52541	0.0642821	0.129565	0.0360349	0.0288689	0.01724	0	Nr5a2	nuclear receptor subfamily 5, group A, member 2 [Source:MGI Symbol;Acc:MGI:1346834]
ENSMUSG00000026959	31.13	12.74	1.2944	0.022425	0.52616	0.106109	0.081825	0.0739611	0.0497433	0.0235899	0.0361646	Grin1	glutamate receptor, ionotropic, NMDA1 (zeta 1) [Source:MGI Symbol;Acc:MGI:95819]
ENSMUSG00000032327	13.06	40.09	-1.6253	0.022414	0.52616	0.0371737	0.0958195	0.050143	0.13147	0.370749	0.0740693	Stra6	stimulated by retinoic acid gene 6 [Source:MGI Symbol;Acc:MGI:107742]
ENSMUSG00000096833	0	5.22	-4.8027	0.02273	0.53031	0	0	0	0.898669	0.201251	0.0711988	Igkv4-55	immunoglobulin kappa variable 4-55 [Source:MGI Symbol;Acc:MGI:2686370]
ENSMUSG00000109764	6.75	0	5.2387	0.022723	0.53031	0.0103203	0.0952065	0	0	0	0	Klkb1	kallikrein B, plasma 1 [Source:MGI Symbol;Acc:MGI:102849]
ENSMUSG00000021848	9.31	0	5.7066	0.022754	0.53031	0.179673	0	0	0	0	0	Otx2	orthodenticle homeobox 2 [Source:MGI Symbol;Acc:MGI:97451]
ENSMUSG00000021539	6.74	0	5.2364	0.022812	0.53043	0	0.543785	0.0578264	0	0	0	Lect2	leukocyte cell-derived chemotaxin 2 [Source:MGI Symbol;Acc:MGI:1278342]
ENSMUSG00000059898	0	4.49	-4.5862	0.022782	0.53043	0	0	0	0.0210127	0.0282339	0.0199773	Dsc3	desmocollin 3 [Source:MGI Symbol;Acc:MGI:1194993]
ENSMUSG00000022376	18.79	41.66	-1.1509	0.022913	0.53168	0.0697743	0.0793328	0.0391137	0.163641	0.109159	0.152267	Adcy8	adenylate cyclase 8 [Source:MGI Symbol;Acc:MGI:1341110]
ENSMUSG00000108238	0	4.58	-4.6108	0.023055	0.53343	0	0	0	0.0693718	0.026632	0.0376877	Gm43984	predicted gene, 43984 [Source:MGI Symbol;Acc:MGI:5690376]
ENSMUSG00000094793	9.31	0	5.7033	0.023156	0.53367	0	0.825385	0	0	0	0	Mup12	major urinary protein 12 [Source:MGI Symbol;Acc:MGI:3780193]
ENSMUSG00000022658	39.86	18.17	1.1358	0.023128	0.53367	0.720829	0.829737	1.07142	0.320453	0.369068	0.522278	Tagln3	transgelin 3 [Source:MGI Symbol;Acc:MGI:1926784]
ENSMUSG00000085427	56.26	27.79	1.0213	0.023306	0.5358	0.787514	0.673398	0.561859	0.337595	0.224006	0.451721	6430710C18Rik	RIKEN cDNA 6430710C18 gene [Source:MGI Symbol;Acc:MGI:1923468]
ENSMUSG00000053930	12.97	36.58	-1.499	0.023326	0.5358	0.0327254	0.0631417	0.0463721	0.213377	0.153592	0.0470931	Shisa6	shisa family member 6 [Source:MGI Symbol;Acc:MGI:2685725]
ENSMUSG00000048538	20.48	5.45	1.9024	0.023528	0.5362	0.250214	0.814681	0.225007	0.152949	0.137007	0.0623195	Gm9826	predicted gene 9826 [Source:MGI Symbol;Acc:MGI:3642725]
ENSMUSG00000066068	7.15	21.84	-1.6112	0.023535	0.5362	0.596226	0.739532	0.501344	3.03466	1.27923	1.44256	Gm13611	predicted gene 13611 [Source:MGI Symbol;Acc:MGI:3651300]
ENSMUSG00000093962	47.2	13.72	1.7858	0.023614	0.5362	1.7135	0.69458	0.526564	0.0432667	0.232543	0.575886	Gm11756	predicted gene 11756 [Source:MGI Symbol;Acc:MGI:3702095]
ENSMUSG00000108371	1.64	11.41	-2.7755	0.023552	0.5362	0.0677143	0	0.265712	0.425744	0.635617	1.28176	Gm38832	predicted gene, 38832 [Source:MGI Symbol;Acc:MGI:5621717]
ENSMUSG00000045114	10.57	1.88	2.4692	0.023493	0.5362	0.0943155	0.111667	0.0672902	0.00898479	0.0321933	0.00854206	Prrt2	proline-rich transmembrane protein 2 [Source:MGI Symbol;Acc:MGI:1916267]
ENSMUSG00000071531	21.57	6.43	1.742	0.023619	0.5362	0.0746943	0.0726803	0.0202139	0.0161942	0.0193417	0.0153962	Gprin2	G protein regulated inducer of neurite outgrowth 2 [Source:MGI Symbol;Acc:MGI:2444560]
ENSMUSG00000047281	55.96	26.48	1.0841	0.023944	0.54089	1.32658	0.728987	0.774239	0.492699	0.299485	0.568796	Sfn	stratifin [Source:MGI Symbol;Acc:MGI:1891831]
ENSMUSG00000054256	29.89	6.52	2.201	0.024167	0.54413	0.326896	0.0658885	0.0274875	0.00978723	0.0263014	0.0558297	Msi1	musashi RNA-binding protein 1 [Source:MGI Symbol;Acc:MGI:107376]
ENSMUSG00000053541	30.71	10.9	1.4939	0.024164	0.54413	0.16361	0.0577096	0.15649	0.0600063	0.0537519	0.0244497	Gvin-ps6	GTPase, very large interferon inducible, pseudogene 6 [Source:MGI Symbol;Acc:MGI:3647753]
ENSMUSG00000024907	15.26	2.6	2.555	0.024209	0.54462	0.412473	0.969932	0.202319	0.216114	0.0645296	0	Gal	galanin and GMAP prepropeptide [Source:MGI Symbol;Acc:MGI:95637]
ENSMUSG00000015709	6.12	24.93	-2.0295	0.024259	0.54531	0.0317039	0.0229391	0.0103672	0.110741	0.148798	0.0140379	Arnt2	aryl hydrocarbon receptor nuclear translocator 2 [Source:MGI Symbol;Acc:MGI:107188]
ENSMUSG00000081189	0	6.12	-5.033	0.024374	0.54641	0	0	0	0	0.121941	0.177954	Hspd1-ps4	heat shock protein 1 (chaperonin), pseudogene 4 [Source:MGI Symbol;Acc:MGI:3649750]
ENSMUSG00000085412	6.85	30.09	-2.1366	0.024445	0.54641	0	0.299658	0.270859	0.723317	0.311005	1.48538	Halr1	Hoxa adjacent long noncoding RNA 1 [Source:MGI Symbol;Acc:MGI:3705267]
ENSMUSG00000074178	56.92	128.22	-1.1699	0.024412	0.54641	0.253691	0.440533	0.754912	0.90386	0.587395	1.80289	Gm10638	predicted gene 10638 [Source:MGI Symbol;Acc:MGI:3704316]
ENSMUSG00000032356	15.89	35.37	-1.1526	0.024397	0.54641	0.039173	0.0372005	0.0408308	0.118016	0.0735415	0.0756138	Rasgrf1	RAS protein-specific guanine nucleotide-releasing factor 1 [Source:MGI Symbol;Acc:MGI:99694]
ENSMUSG00000035270	19.9	3.2	2.6346	0.02444	0.54641	0.116812	0.00633885	0.0515668	0.0183609	0.0109648	0	Impg2	interphotoreceptor matrix proteoglycan 2 [Source:MGI Symbol;Acc:MGI:3044955]
ENSMUSG00000098708	55.44	114.95	-1.0515	0.02465	0.54944	1.20885	2.58295	2.52	4.4336	2.37581	6.4356	Gm27252	predicted gene 27252 [Source:MGI Symbol;Acc:MGI:5521095]
ENSMUSG00000055254	20.57	45.16	-1.1316	0.024615	0.54944	0.0407156	0.0228564	0.0234144	0.089745	0.0513976	0.0545506	Ntrk2	neurotrophic tyrosine kinase, receptor, type 2 [Source:MGI Symbol;Acc:MGI:97384]
ENSMUSG00000106634	0	4.6	-4.6191	0.025261	0.55789	0	0	0	0.12476	0.0279392	0.0593063	Gm43042	predicted gene 43042 [Source:MGI Symbol;Acc:MGI:5663179]
ENSMUSG00000037868	22.33	48.15	-1.1092	0.025421	0.55944	0.143479	0.181673	0.211131	0.517876	0.448935	0.222355	Egr2	early growth response 2 [Source:MGI Symbol;Acc:MGI:95296]
ENSMUSG00000046192	2.69	12	-2.1519	0.025491	0.56009	0.0148374	0.0161032	0.0291112	0.0699662	0.0835651	0.118255	Iqub	IQ motif and ubiquitin domain containing [Source:MGI Symbol;Acc:MGI:3041159]
ENSMUSG00000108436	0	4.5	-4.5888	0.025471	0.56009	0	0	0	0.0245846	0.0660667	0.0701196	Gm44851	predicted gene 44851 [Source:MGI Symbol;Acc:MGI:5753427]
ENSMUSG00000060890	14.44	1.51	3.2209	0.025839	0.56292	0.391046	0.0748953	0.0338487	0	0.0539802	0	Arr3	arrestin 3, retinal [Source:MGI Symbol;Acc:MGI:2159617]
ENSMUSG00000049971	4.41	0	4.6286	0.025776	0.56292	0.0433074	0.0268583	0.0121385	0	0	0	Glt1d1	glycosyltransferase 1 domain containing 1 [Source:MGI Symbol;Acc:MGI:2442755]
ENSMUSG00000114618	10.15	1.6	2.6593	0.025837	0.56292	0.068862	0.124561	0.157626	0.03608	0.0215463	0	Gm41183	predicted gene, 41183 [Source:MGI Symbol;Acc:MGI:5624068]
ENSMUSG00000081071	13.92	3.58	1.9637	0.025892	0.563	2.38254	1.76923	1.10713	0.657013	0.35312	0.374783	Gm9836	predicted pseudogene 9836 [Source:MGI Symbol;Acc:MGI:3642194]
ENSMUSG00000118225	0.67	8.05	-3.5812	0.026137	0.56652	0.14144	0	0	0.96339	0.597447	0.211366	Gm31854	predicted gene, 31854 [Source:MGI Symbol;Acc:MGI:5591013]
ENSMUSG00000104028	7.31	0.64	3.5103	0.026311	0.56706	0.224964	0.0488312	0.220691	0	0.0211168	0.0224123	Gm5851	predicted gene 5851 [Source:MGI Symbol;Acc:MGI:3645652]
ENSMUSG00000073791	22.08	44.21	-1.003	0.026303	0.56706	0.289806	0.26614	0.185889	0.478889	0.523141	0.510815	Efcab7	EF-hand calcium binding domain 7 [Source:MGI Symbol;Acc:MGI:2385199]
ENSMUSG00000105471	0.69	7.54	-3.4626	0.026238	0.56706	0.0407304	0.0442051	0	0.597536	0.15293	0.20289	A430073D23Rik	RIKEN cDNA A430073D23 gene [Source:MGI Symbol;Acc:MGI:4361019]
ENSMUSG00000030909	6.39	0	5.16	0.026303	0.56706	0.0138901	0.120601	0	0	0	0	Anks4b	ankyrin repeat and sterile alpha motif domain containing 4B [Source:MGI Symbol;Acc:MGI:1919324]
ENSMUSG00000113136	0	5.96	-4.9957	0.026415	0.56706	0	0	0	0.149609	0.229741	0	Gm19951	predicted gene, 19951 [Source:MGI Symbol;Acc:MGI:5012136]
ENSMUSG00000113113	12.02	30.79	-1.3623	0.026296	0.56706	0.940943	1.1671	0.329668	2.32416	1.89266	2.14268	Gm2614	predicted gene 2614 [Source:MGI Symbol;Acc:MGI:3780782]
ENSMUSG00000095419	34.06	10.24	1.7218	0.026476	0.56706	2.92101	2.5938	1.30251	0.34783	1.55788	0.198414	Gm14328	predicted gene 14328 [Source:MGI Symbol;Acc:MGI:3651951]
ENSMUSG00000032500	16.66	5.1	1.7004	0.026671	0.56859	0.12619	0.176085	0.15032	0.037781	0.0676863	0.0359193	Dclk3	doublecortin-like kinase 3 [Source:MGI Symbol;Acc:MGI:3039580]
ENSMUSG00000070564	2.07	11.11	-2.4353	0.026783	0.56926	0.0244456	0.0397966	0.0119906	0.0768492	0.103259	0.231364	Ntn5	netrin 5 [Source:MGI Symbol;Acc:MGI:2685330]
ENSMUSG00000025386	62.01	14.78	2.0716	0.026844	0.57008	1.91716	0.114185	0.149083	0.306247	0.0768117	0.151401	Pde6g	phosphodiesterase 6G, cGMP-specific, rod, gamma [Source:MGI Symbol;Acc:MGI:97526]
ENSMUSG00000081957	66.06	28.93	1.1883	0.027056	0.57165	2.78112	2.23098	3.00508	1.56275	1.70254	0.361398	Ak3l2-ps	adenylate kinase 3-like 2, pseudogene [Source:MGI Symbol;Acc:MGI:3574349]
ENSMUSG00000074398	15.21	38.41	-1.3332	0.026981	0.57165	0.17777	0.245555	0.317079	0.508048	0.364076	1.01433	Gm15441	predicted gene 15441 [Source:MGI Symbol;Acc:MGI:3641753]
ENSMUSG00000030351	18.54	45.48	-1.3	0.027007	0.57165	0.122053	0.132466	0.0299338	0.234482	0.295969	0.182395	Tspan11	tetraspanin 11 [Source:MGI Symbol;Acc:MGI:1915748]
ENSMUSG00000020963	0.67	8.26	-3.6209	0.026942	0.57165	0.00901055	0	0	0.0519316	0.0549768	0.00897683	Tshr	thyroid stimulating hormone receptor [Source:MGI Symbol;Acc:MGI:98849]
ENSMUSG00000036466	57.96	26.42	1.1319	0.027215	0.57262	0.152616	0.170894	0.0998114	0.030462	0.0750393	0.0892962	Megf11	multiple EGF-like-domains 11 [Source:MGI Symbol;Acc:MGI:1920951]
ENSMUSG00000117713	30.51	62.77	-1.039	0.027269	0.57291	0.317057	0.176968	0.337695	0.702455	0.714272	0.342945	Gm46637	predicted gene, 46637 [Source:MGI Symbol;Acc:MGI:5826274]
ENSMUSG00000030638	8.33	26.3	-1.6694	0.027297	0.57303	0.0501703	0.0952882	0.0123043	0.203721	0.200148	0.106213	Sh3gl3	SH3-domain GRB2-like 3 [Source:MGI Symbol;Acc:MGI:700011]
ENSMUSG00000028068	17.54	36.99	-1.0753	0.027601	0.57488	0.0452063	0.0361516	0.0443476	0.0997293	0.100502	0.0711113	Iqgap3	IQ motif containing GTPase activating protein 3 [Source:MGI Symbol;Acc:MGI:3028642]
ENSMUSG00000096351	29.7	3.92	2.9246	0.027611	0.57488	0.641662	0.0327719	0	0.0237316	0.0212581	0.0451243	Samd11	sterile alpha motif domain containing 11 [Source:MGI Symbol;Acc:MGI:2446220]
ENSMUSG00000083152	0.33	5.52	-3.92	0.027829	0.57577	0.0576292	0	0	0.422725	0.270475	0.287068	Apc-ps1	adenomatosis polyposis coli, pseudogene 1 [Source:MGI Symbol;Acc:MGI:1930261]
ENSMUSG00000034796	29.22	67.81	-1.2108	0.027785	0.57577	0.169671	0.106023	0.176536	0.576495	0.139961	0.358562	Cpne7	copine VII [Source:MGI Symbol;Acc:MGI:2142747]
ENSMUSG00000111767	7.45	0.61	3.5649	0.02785	0.57577	0.081727	0.0443496	0.0267249	0	0.0127859	0	4930546K05Rik	RIKEN cDNA 4930546K05 gene [Source:MGI Symbol;Acc:MGI:1925444]
ENSMUSG00000093483	38.65	18.12	1.0937	0.02789	0.57577	1.33333	1.57112	1.53224	0.997994	0.643663	0.493385	AA465934	expressed sequence AA465934 [Source:MGI Symbol;Acc:MGI:2671018]
ENSMUSG00000085152	1.31	9.86	-2.8837	0.027873	0.57577	0.0466191	0	0.137201	0.293111	0.262561	0.836004	Gm11496	predicted gene 11496 [Source:MGI Symbol;Acc:MGI:3649410]
ENSMUSG00000095687	8.78	1.28	2.7734	0.028288	0.57957	0.0486133	0.0703474	0.0953798	0	0.0152107	0.0161438	Rnaset2a	ribonuclease T2A [Source:MGI Symbol;Acc:MGI:1915445]
ENSMUSG00000025425	1.97	11.04	-2.4631	0.028268	0.57957	0.00997264	0	0.0195664	0.073152	0.0468054	0.0496767	St8sia5	ST8 alpha-N-acetyl-neuraminide alpha-2,8-sialyltransferase 5 [Source:MGI Symbol;Acc:MGI:109243]
ENSMUSG00000027070	19.04	78.44	-2.0404	0.028406	0.57981	0.0729811	0.00880079	0.011137	0.304206	0.0806842	0.0145416	Lrp2	low density lipoprotein receptor-related protein 2 [Source:MGI Symbol;Acc:MGI:95794]
ENSMUSG00000036892	8.59	0	5.5877	0.02838	0.57981	0	0.286911	0	0	0	0	Prodh2	proline dehydrogenase (oxidase) 2 [Source:MGI Symbol;Acc:MGI:1929093]
ENSMUSG00000020374	4.07	16.84	-2.0463	0.028343	0.57981	0.0304078	0.0330019	0.0298302	0.0716943	0.057086	0.257499	Rasgef1c	RasGEF domain family, member 1C [Source:MGI Symbol;Acc:MGI:1921813]
ENSMUSG00000118366	8.59	0	5.5877	0.02838	0.57981	0	0.309707	0	0	0	0	9130016M20Rik	RIKEN cDNA 9130016M20 gene [Source:MGI Symbol;Acc:MGI:1918870]
ENSMUSG00000053166	16.7	50.65	-1.5966	0.028469	0.58068	0.0512155	0.0794068	0.236859	0.713024	0.144224	0.291565	Cdh22	cadherin 22 [Source:MGI Symbol;Acc:MGI:1341843]
ENSMUSG00000042268	13.77	32.3	-1.2265	0.028625	0.58146	0.103657	0.0450002	0.0660976	0.152071	0.175141	0.185885	Slc26a9	solute carrier family 26, member 9 [Source:MGI Symbol;Acc:MGI:2444594]
ENSMUSG00000076928	18.53	40.08	-1.1091	0.028585	0.58146	0.579373	0.44016	0.596787	1.63923	0.842957	1.09669	Trac	T cell receptor alpha constant [Source:MGI Symbol;Acc:MGI:4439838]
ENSMUSG00000103469	3.73	14.55	-1.965	0.028892	0.58493	0.0174746	0.0758617	0.102856	0.329609	0.246045	0.208911	Gm9910	predicted gene 9910 [Source:MGI Symbol;Acc:MGI:3642577]
ENSMUSG00000021198	10.12	1.91	2.397	0.029096	0.58636	0.03038	0.0144252	0.0130388	0.00397938	0.00534693	0.00189165	Unc79	unc-79 homolog [Source:MGI Symbol;Acc:MGI:2684729]
ENSMUSG00000025665	4.71	21.12	-2.1606	0.029194	0.58712	0.0108062	0.0234561	0.0424037	0.254784	0.081148	0.0215315	Rps6ka6	ribosomal protein S6 kinase polypeptide 6 [Source:MGI Symbol;Acc:MGI:1914321]
ENSMUSG00000072978	5.36	0.3	3.9503	0.029311	0.58784	0.427991	0.199073	0.359881	0	0.057392	0	Gm5830	predicted pseudogene 5830 [Source:MGI Symbol;Acc:MGI:3647375]
ENSMUSG00000037708	8.84	1.34	2.7498	0.029309	0.58784	0.0878369	0.0779975	0.047001	0.0167352	0	0.0159106	Spag6	sperm associated antigen 6 [Source:MGI Symbol;Acc:MGI:3040687]
ENSMUSG00000085436	6.48	19.49	-1.5914	0.029502	0.58984	0.0638312	0.184738	0.166983	0.423626	0.3595	0.487541	Zfp335os	zinc finger protein 335, opposite strand [Source:MGI Symbol;Acc:MGI:3649775]
ENSMUSG00000026090	45.43	94.01	-1.0463	0.029604	0.59101	0.341573	0.173772	0.214664	0.525714	0.260509	0.744396	Cracdl	capping protein inhibiting regulator of actin like [Source:MGI Symbol;Acc:MGI:1919347]
ENSMUSG00000116972	10.67	1.68	2.6907	0.029587	0.59101	0.245596	0.609252	0.27535	0.0367655	0	0.139815	Gm6278	predicted gene 6278 [Source:MGI Symbol;Acc:MGI:3644862]
ENSMUSG00000015316	8.71	1.27	2.7677	0.029725	0.59149	0.039599	0.0238762	0.0517958	0.00922123	0.00826013	0	Slamf1	signaling lymphocytic activation molecule family member 1 [Source:MGI Symbol;Acc:MGI:1351314]
ENSMUSG00000032514	7.98	23.39	-1.5421	0.029749	0.59149	0.0351893	0.0163677	0.0690418	0.136963	0.0990939	0.125206	Ttc21a	tetratricopeptide repeat domain 21A [Source:MGI Symbol;Acc:MGI:1921302]
ENSMUSG00000067149	12.78	39.46	-1.6299	0.030359	0.59778	0.118372	0.233583	0.0633402	0.879567	0.161619	0.278742	Jchain	immunoglobulin joining chain [Source:MGI Symbol;Acc:MGI:96493]
ENSMUSG00000039683	27.73	57.57	-1.055	0.030569	0.59985	0.0879485	0.0609829	0.0551221	0.179202	0.181163	0.0754501	Sdk1	sidekick cell adhesion molecule 1 [Source:MGI Symbol;Acc:MGI:2444413]
ENSMUSG00000062296	13.16	2.01	2.7303	0.030558	0.59985	0.0577916	0.0179205	0.00607435	0.00432568	0	0.00822506	Trank1	tetratricopeptide repeat and ankyrin repeat containing 1 [Source:MGI Symbol;Acc:MGI:1341834]
ENSMUSG00000035557	0	4.26	-4.5067	0.030607	0.59985	0	0	0	0.0548993	0.0491773	0.121786	Krt17	keratin 17 [Source:MGI Symbol;Acc:MGI:96691]
ENSMUSG00000116116	0	4.54	-4.5998	0.030594	0.59985	0	0	0	0.0365289	0.163608	0.277831	Gm671	predicted gene 671 [Source:MGI Symbol;Acc:MGI:2685517]
ENSMUSG00000118107	22.38	46.08	-1.0414	0.030677	0.60016	0.122597	0.204018	0.2245	0.325453	0.345235	0.48041	Gm34455	predicted gene, 34455 [Source:MGI Symbol;Acc:MGI:5593614]
ENSMUSG00000054065	11.77	27.97	-1.2442	0.030746	0.60074	0.0973767	0.0650363	0.102875	0.251177	0.168748	0.223875	Pkp3	plakophilin 3 [Source:MGI Symbol;Acc:MGI:1891830]
ENSMUSG00000049436	23.55	134.89	-2.5174	0.030833	0.60124	0.674225	0.168864	0.0763176	3.98095	1.0832	0.413355	Upk1b	uroplakin 1B [Source:MGI Symbol;Acc:MGI:98912]
ENSMUSG00000024730	8.95	36.06	-2.0042	0.030984	0.60136	0	0.0655073	0.340467	0.474367	0.481582	0.706554	Ms4a8a	membrane-spanning 4-domains, subfamily A, member 8A [Source:MGI Symbol;Acc:MGI:1927657]
ENSMUSG00000087590	35.53	83.02	-1.2232	0.031067	0.60176	1.8897	2.256	2.59533	2.37625	3.37025	10.0407	Epb41l4aos	erythrocyte membrane protein band 4.1 like 4a, opposite strand [Source:MGI Symbol;Acc:MGI:1916999]
ENSMUSG00000028280	6.31	0	5.1466	0.031243	0.60387	0.213273	0	0.0116235	0	0	0	Gabrr1	gamma-aminobutyric acid (GABA) C receptor, subunit rho 1 [Source:MGI Symbol;Acc:MGI:95625]
ENSMUSG00000016526	6.65	23.67	-1.8222	0.031488	0.60675	0.0767059	0.0184999	0.0752489	0.392967	0.0800021	0.152838	Dyrk3	dual-specificity tyrosine-(Y)-phosphorylation regulated kinase 3 [Source:MGI Symbol;Acc:MGI:1330300]
ENSMUSG00000084131	10.6	1.88	2.4769	0.03161	0.60675	0.245422	0.314788	0.153211	0.0467594	0.0837716	0	Rpl3-ps2	ribosomal protein L3, pseudogene 2 [Source:MGI Symbol;Acc:MGI:3645345]
ENSMUSG00000038641	8.24	0	5.5262	0.031535	0.60675	0	0.233708	0	0	0	0	Akr1d1	aldo-keto reductase family 1, member D1 [Source:MGI Symbol;Acc:MGI:2384785]
ENSMUSG00000099696	21.5	45.94	-1.0914	0.031511	0.60675	0.200945	0.127218	0.213555	0.579065	0.275074	0.333655	2900052N01Rik	RIKEN cDNA 2900052N01 gene [Source:MGI Symbol;Acc:MGI:1920290]
ENSMUSG00000019232	5.63	0	4.976	0.031866	0.61026	0.0131134	0.0426963	0	0	0	0	Etnppl	ethanolamine phosphate phospholyase [Source:MGI Symbol;Acc:MGI:1919010]
ENSMUSG00000060808	4.13	0	4.5313	0.031931	0.61069	0.160746	0.261689	0.0788464	0	0	0	B9d1os	B9 protein domain 1, opposite strand [Source:MGI Symbol;Acc:MGI:1920466]
ENSMUSG00000108678	4.12	0	4.5278	0.032127	0.6129	0.0261951	0.0852894	0.051395	0	0	0	Gm44758	predicted gene 44758 [Source:MGI Symbol;Acc:MGI:5753334]
ENSMUSG00000097039	42.21	20.56	1.0365	0.032195	0.6129	0.154864	0.151268	0.186105	0.0527414	0.0981227	0.0925707	Pvt1	Pvt1 oncogene [Source:MGI Symbol;Acc:MGI:97824]
ENSMUSG00000041216	13.59	38.27	-1.4939	0.032392	0.61478	0.0501189	0.0543946	0.0421431	0.277602	0.107532	0.0427983	Clvs1	clavesin 1 [Source:MGI Symbol;Acc:MGI:1921688]
ENSMUSG00000034701	11.36	0.97	3.5507	0.032558	0.61493	0.317604	0.0215437	0	0.0104005	0.00931648	0.009888	Neurod1	neurogenic differentiation 1 [Source:MGI Symbol;Acc:MGI:1339708]
ENSMUSG00000089317	0	4.18	-4.4819	0.032491	0.61493	0	0	0	2.39856	1.79047	0.760123	Snord123	small nucleolar RNA, C/D box 123 [Source:MGI Symbol;Acc:MGI:5297223]
ENSMUSG00000116838	20.39	7.05	1.5274	0.032557	0.61493	0.293802	0.318866	0.247047	0.146606	0.118193	0.0418146	Gm6475	predicted gene 6475 [Source:MGI Symbol;Acc:MGI:3648186]
ENSMUSG00000094707	0.65	7.17	-3.4226	0.032488	0.61493	0	0	0.0188649	0.0604536	0.0541527	0.0957911	A830019P07Rik	RIKEN cDNA A830019P07 gene [Source:MGI Symbol;Acc:MGI:3028035]
ENSMUSG00000059430	11.68	30.16	-1.3755	0.032584	0.615	0.191357	0.302082	0.11946	0.72917	0.620512	0.277296	Actg2	actin, gamma 2, smooth muscle, enteric [Source:MGI Symbol;Acc:MGI:104589]
ENSMUSG00000078868	43.05	19.7	1.1275	0.033033	0.619	0.668148	0.780929	0.773103	0.556529	0.321628	0.170679	Gm14412	predicted gene 14412 [Source:MGI Symbol;Acc:MGI:3652251]
ENSMUSG00000105881	42.63	14.76	1.5223	0.033155	0.61978	0.48239	0.534683	0.30206	0.172083	0.279392	0.0204504	4932422M17Rik	RIKEN cDNA 4932422M17 gene [Source:MGI Symbol;Acc:MGI:1921616]
ENSMUSG00000050075	3.35	13.1	-1.9568	0.033282	0.62015	0.0486934	0.0264237	0.0477685	0.229615	0.0914145	0.169789	Gpr171	G protein-coupled receptor 171 [Source:MGI Symbol;Acc:MGI:2442043]
ENSMUSG00000023067	1115.93	3451.37	-1.6289	0.033242	0.62015	4.02512	4.51743	17.0361	22.823	16.7947	40.4879	Cdkn1a	cyclin-dependent kinase inhibitor 1A (P21) [Source:MGI Symbol;Acc:MGI:104556]
ENSMUSG00000085682	285.89	52.62	2.4408	0.033399	0.62094	0.360799	4.56842	2.48605	0.28806	0.983765	0.128375	Gm14267	predicted gene 14267 [Source:MGI Symbol;Acc:MGI:3649851]
ENSMUSG00000021239	7.98	0	5.4843	0.03352	0.62234	0.195388	0	0	0	0	0	Vsx2	visual system homeobox 2 [Source:MGI Symbol;Acc:MGI:88401]
ENSMUSG00000092349	7.98	0	5.4843	0.03352	0.62234	0.805523	0	0	0	0	0	Smim40	small integral membrane protein 40 [Source:MGI Symbol;Acc:MGI:3054967]
ENSMUSG00000104212	11.29	2.55	2.1369	0.033616	0.62328	0.424319	1.1513	0.832519	0.148214	0.265532	0.14091	Gm37986	predicted gene, 37986 [Source:MGI Symbol;Acc:MGI:5611214]
ENSMUSG00000102112	2.04	12.68	-2.6338	0.033641	0.62332	0.0954843	0.0690867	0.0312235	0.233467	0.0597525	0.919561	1810041H14Rik	RIKEN cDNA 1810041H14 gene [Source:MGI Symbol;Acc:MGI:1925562]
ENSMUSG00000106169	0.33	5.19	-3.8319	0.033685	0.62348	0.436866	0	0	2.28895	2.05038	2.61139	Mir6948	microRNA 6948 [Source:MGI Symbol;Acc:MGI:5562742]
ENSMUSG00000083856	12.72	3.22	1.9768	0.034049	0.62705	0.251854	0.447283	0.179687	0.0479847	0.0859668	0.0912404	Gm13886	predicted gene 13886 [Source:MGI Symbol;Acc:MGI:3649359]
ENSMUSG00000031273	19.01	74.92	-1.9767	0.034275	0.63036	0.169859	0.011061	0.0133306	0.509064	0.232786	0.0541515	Col4a6	collagen, type IV, alpha 6 [Source:MGI Symbol;Acc:MGI:2152695]
ENSMUSG00000018486	43.76	88.25	-1.0168	0.034261	0.63036	0.155872	0.435936	0.199961	0.452318	0.770956	0.406139	Wnt9b	wingless-type MMTV integration site family, member 9B [Source:MGI Symbol;Acc:MGI:1197020]
ENSMUSG00000111709	2.4	10.73	-2.1679	0.034342	0.63118	0.0929715	0.100903	0.0304019	0.454647	0.26181	0.308746	Gm3776	predicted gene 3776 [Source:MGI Symbol;Acc:MGI:3826440]
ENSMUSG00000040113	48.57	23.54	1.0454	0.03499	0.63878	0.469017	0.6681	1.00649	0.261099	0.385222	0.408854	Mettl11b	methyltransferase like 11B [Source:MGI Symbol;Acc:MGI:2685053]
ENSMUSG00000031138	7.88	0	5.462	0.035122	0.63998	0	0.236547	0	0	0	0	F9	coagulation factor IX [Source:MGI Symbol;Acc:MGI:88384]
ENSMUSG00000031837	4.02	0	4.4973	0.035423	0.64281	0.090458	0.02805	0.0380313	0	0	0	Necab2	N-terminal EF-hand calcium binding protein 2 [Source:MGI Symbol;Acc:MGI:2152211]
ENSMUSG00000082481	21.23	8.07	1.3969	0.035454	0.64295	1.96371	1.10237	1.26213	0.638617	0.572055	0.472226	Rps12-ps19	ribosomal protein S12, pseudogene 19 [Source:MGI Symbol;Acc:MGI:3652063]
ENSMUSG00000034450	14.99	1.34	3.4997	0.0356	0.64432	0.0239379	0.519601	0	0.0250844	0	0.0238483	Gulo	gulonolactone (L-) oxidase [Source:MGI Symbol;Acc:MGI:1353434]
ENSMUSG00000026834	2.8	13.76	-2.3118	0.035766	0.64688	0	0.0189817	0.00571916	0.0610912	0.0218895	0.0406566	Acvr1c	activin A receptor, type IC [Source:MGI Symbol;Acc:MGI:2661081]
ENSMUSG00000086096	2.71	13.43	-2.3095	0.035796	0.647	0.231832	0.0838699	0	0.283425	0.725383	0.577411	Gm12688	predicted gene 12688 [Source:MGI Symbol;Acc:MGI:3650434]
ENSMUSG00000021758	7.31	0.66	3.4861	0.035962	0.64872	0.0898663	0.0195066	0.0881593	0.0188341	0	0	Ddx4	DEAD box helicase 4 [Source:MGI Symbol;Acc:MGI:102670]
ENSMUSG00000049988	53.07	121.08	-1.1876	0.03617	0.65068	0.27896	0.446929	1.39437	2.24113	0.972597	1.73367	Lrrc25	leucine rich repeat containing 25 [Source:MGI Symbol;Acc:MGI:2445284]
ENSMUSG00000052504	2.86	20.99	-2.8922	0.036273	0.65089	0	0.0270561	0	0.140413	0.0585013	0.00620901	Epha3	Eph receptor A3 [Source:MGI Symbol;Acc:MGI:99612]
ENSMUSG00000086477	71.41	33.72	1.0863	0.03652	0.6549	0.587959	0.233159	0.393771	0.148106	0.127362	0.304144	Gm15506	predicted gene 15506 [Source:MGI Symbol;Acc:MGI:3782954]
ENSMUSG00000076498	4.01	17.69	-2.1386	0.036869	0.65813	0.156565	0.0849607	0.230386	0.943364	1.13897	0.0779895	Trbc2	T cell receptor beta, constant 2 [Source:MGI Symbol;Acc:MGI:4835227]
ENSMUSG00000051262	5.23	18.89	-1.8638	0.037173	0.66096	0.0259276	0.0937983	0.0169568	0.289807	0.113575	0.103322	Nat8f3	N-acetyltransferase 8 (GCN5-related) family member 3 [Source:MGI Symbol;Acc:MGI:2136449]
ENSMUSG00000056296	5.72	0.34	4.043	0.037294	0.66175	0.0373042	0.00934307	0.00281505	0	0	0.00285882	Synpr	synaptoporin [Source:MGI Symbol;Acc:MGI:1919253]
ENSMUSG00000107216	17.12	4.69	1.8511	0.037379	0.66203	0.870223	1.29864	0.640271	0.227976	0.510536	0.0541855	2210412B16Rik	RIKEN cDNA 2210412B16 gene [Source:MGI Symbol;Acc:MGI:1919625]
ENSMUSG00000028963	4.11	0	4.5253	0.037404	0.66204	0.302071	0.273201	0.0493889	0	0	0	Uts2	urotensin 2 [Source:MGI Symbol;Acc:MGI:1346329]
ENSMUSG00000109216	4.15	0	4.5361	0.037479	0.66209	0.0165865	0.12601	0.0650857	0	0	0	Gm44907	predicted gene 44907 [Source:MGI Symbol;Acc:MGI:5753483]
ENSMUSG00000020884	11.05	0.66	4.0708	0.037741	0.6648	0.0340487	0.535824	0	0.0356794	0	0	Asgr1	asialoglycoprotein receptor 1 [Source:MGI Symbol;Acc:MGI:88081]
ENSMUSG00000111744	14.51	36.78	-1.3398	0.0378	0.66518	0.533708	0.941264	1.43982	1.32827	2.12916	3.98784	Gm7780	predicted gene 7780 [Source:MGI Symbol;Acc:MGI:3644021]
ENSMUSG00000106706	0.65	7.99	-3.5792	0.037935	0.66626	0	0	0.0170931	0.0365172	0.0163555	0.15623	C530043K16Rik	RIKEN cDNA C530043K16 gene [Source:MGI Symbol;Acc:MGI:2444587]
ENSMUSG00000028359	0.72	7.53	-3.4371	0.038019	0.66685	0	0.076058	0	0.550769	0.131564	0.139634	Orm3	orosomucoid 3 [Source:MGI Symbol;Acc:MGI:97445]
ENSMUSG00000098050	0.36	5.95	-4.0278	0.038046	0.66685	0	0.0289905	0	0.391875	0.0250736	0.0798354	Gm5345	predicted gene 5345 [Source:MGI Symbol;Acc:MGI:3644320]
ENSMUSG00000104018	11.55	2.94	1.9807	0.038091	0.66686	0.183135	0.23851	0.215588	0.0959532	0.0343809	0.03649	4833412K13Rik	RIKEN cDNA 4833412K13 gene [Source:MGI Symbol;Acc:MGI:1921857]
ENSMUSG00000056215	10.1	1.88	2.4065	0.038303	0.67015	0.0179554	0.0194872	0.0308251	0	0.00842714	0.00447205	Lrguk	leucine-rich repeats and guanylate kinase domain containing [Source:MGI Symbol;Acc:MGI:1921604]
ENSMUSG00000040705	74.56	27.61	1.4293	0.038387	0.67118	1.32254	0.711944	0.34252	0.288264	0.556165	0.0632446	A930016O22Rik	RIKEN cDNA A930016O22 gene [Source:MGI Symbol;Acc:MGI:3605623]
ENSMUSG00000108609	6.08	0.64	3.2412	0.038514	0.67168	0.210199	0.162951	0.176749	0	0.028187	0.0299161	Gm7424	predicted gene 7424 [Source:MGI Symbol;Acc:MGI:3644728]
ENSMUSG00000079012	37.02	102.05	-1.4637	0.038573	0.6717	0.0630267	0.923447	0.772869	1.78322	0.75431	2.37035	Serpina3m	serine (or cysteine) peptidase inhibitor, clade A, member 3M [Source:MGI Symbol;Acc:MGI:98378]
ENSMUSG00000026417	145.29	54.41	1.4157	0.038989	0.6748	0.457597	2.31519	0.184843	0.394893	0.410585	0.321801	Pigr	polymeric immunoglobulin receptor [Source:MGI Symbol;Acc:MGI:103080]
ENSMUSG00000042256	5	0.33	3.85	0.039073	0.67582	0.0360902	0.0130564	0.0413055	0.00630312	0	0	Ptchd4	patched domain containing 4 [Source:MGI Symbol;Acc:MGI:1920485]
ENSMUSG00000041930	44.95	96.62	-1.1037	0.039213	0.67598	0.336308	0.374357	0.456812	1.5452	0.760878	0.292094	Fam222a	family with sequence similarity 222, member A [Source:MGI Symbol;Acc:MGI:3605543]
ENSMUSG00000030109	5.76	20.78	-1.8489	0.03914	0.67598	0.0709979	0.0481592	0.0348247	0.0743983	0.0916354	0.389027	Slc6a12	solute carrier family 6 (neurotransmitter transporter, betaine/GABA), member 12 [Source:MGI Symbol;Acc:MGI:95628]
ENSMUSG00000087691	10.84	2.55	2.0803	0.039261	0.67608	0.0666588	0.132633	0.163482	0.0232838	0.041714	0.0221365	Cd55os	CD55 molecule, opposite strand sequence [Source:MGI Symbol;Acc:MGI:3783116]
ENSMUSG00000074978	17.12	4.87	1.8138	0.039572	0.67856	0.385562	0.575374	0.283679	0.0252517	0.113099	0.216067	Actg-ps1	actin, gamma, pseudogene 1 [Source:MGI Symbol;Acc:MGI:87907]
ENSMUSG00000042377	28.86	12.07	1.2608	0.039579	0.67856	0.142364	0.123607	0.087786	0.0340988	0.0381809	0.076994	Fam83g	family with sequence similarity 83, member G [Source:MGI Symbol;Acc:MGI:1916890]
ENSMUSG00000113535	0.65	6.9	-3.3661	0.039571	0.67856	0	0	0.0364739	0.136363	0.0698001	0.185205	AU015791	expressed sequence AU015791 [Source:MGI Symbol;Acc:MGI:2144938]
ENSMUSG00000004709	32.61	8.94	1.8647	0.039647	0.67889	0.0888784	0.156749	0.299716	0.0931352	0.062571	0	Cd244a	CD244 molecule A [Source:MGI Symbol;Acc:MGI:109294]
ENSMUSG00000075014	22.52	6.93	1.7083	0.039779	0.67889	1.51844	0.57902	0.68441	0.559058	0.0770445	0.245312	Gm10800	predicted gene 10800 [Source:MGI Symbol;Acc:MGI:3641657]
ENSMUSG00000115099	33.28	15.64	1.0923	0.039891	0.67889	0.209106	0.241128	0.205134	0.150645	0.0736058	0.0911414	1700087I21Rik	RIKEN cDNA 1700087I21 gene [Source:MGI Symbol;Acc:MGI:1923869]
ENSMUSG00000021986	7.34	0.61	3.5517	0.039724	0.67889	0.040654	0.00551527	0.00997044	0	0.00477011	0	Amer2	APC membrane recruitment 2 [Source:MGI Symbol;Acc:MGI:1919375]
ENSMUSG00000118210	0	3.95	-4.3978	0.039864	0.67889	0	0	0	0.108435	0.0485667	0.154638	Gm50394	predicted gene, 50394 [Source:MGI Symbol;Acc:MGI:6303299]
ENSMUSG00000009246	5.32	0.3	3.9391	0.040329	0.68326	0.0423346	0.00459462	0.0207653	0	0.00397385	0	Trpm5	transient receptor potential cation channel, subfamily M, member 5 [Source:MGI Symbol;Acc:MGI:1861718]
ENSMUSG00000103685	2.02	10.78	-2.409	0.041302	0.68632	0	0.0319006	0.0576695	0.277207	0.0965668	0.117132	Gm37074	predicted gene, 37074 [Source:MGI Symbol;Acc:MGI:5610302]
ENSMUSG00000026822	509.64	1735.8	-1.7679	0.041195	0.68632	2.72612	2.14057	10.9506	18.7092	8.07425	27.8382	Lcn2	lipocalin 2 [Source:MGI Symbol;Acc:MGI:96757]
ENSMUSG00000067220	7.32	0	5.3588	0.041252	0.68632	0.0941814	0	0	0	0	0	Cnga1	cyclic nucleotide gated channel alpha 1 [Source:MGI Symbol;Acc:MGI:88436]
ENSMUSG00000039419	9.17	1.58	2.5236	0.041024	0.68632	0.0422884	0.022948	0.00777846	0.00276961	0.00744282	0.00263313	Cntnap2	contactin associated protein-like 2 [Source:MGI Symbol;Acc:MGI:1914047]
ENSMUSG00000053038	29.98	12.72	1.2418	0.040959	0.68632	1.57728	1.35767	1.97417	1.19687	0.459482	0.487669	Gm6180	predicted pseudogene 6180 [Source:MGI Symbol;Acc:MGI:3643972]
ENSMUSG00000110715	44.56	19.94	1.157	0.041229	0.68632	0.721994	1.4247	0.794132	0.206338	0.533959	0.588512	Gm5131	predicted gene 5131 [Source:MGI Symbol;Acc:MGI:3644589]
ENSMUSG00000111765	25.63	52.61	-1.0364	0.041111	0.68632	0.203816	0.158003	0.199945	0.610222	0.375801	0.203053	Gm10635	predicted gene 10635 [Source:MGI Symbol;Acc:MGI:3641740]
ENSMUSG00000096842	954.74	471.42	1.0182	0.040985	0.68632	272.593	607.902	120.933	154.651	96.4834	247.703	Gm10736	predicted gene 10736 [Source:MGI Symbol;Acc:MGI:3704412]
ENSMUSG00000022484	8.07	0.99	3.0391	0.041126	0.68632	0.170261	0.0769942	0.0974325	0.0446039	0	0	Hoxc10	homeobox C10 [Source:MGI Symbol;Acc:MGI:96192]
ENSMUSG00000117964	20.82	8.06	1.3706	0.04083	0.68632	0.120381	0.0871004	0.151836	0.0600698	0.0484279	0.0342659	Gm36043	predicted gene, 36043 [Source:MGI Symbol;Acc:MGI:5595202]
ENSMUSG00000004360	15.75	41.72	-1.4073	0.041413	0.68658	0.0986301	0.0968496	0.0276448	0.378964	0.127851	0.10294	9330159F19Rik	RIKEN cDNA 9330159F19 gene [Source:MGI Symbol;Acc:MGI:3036239]
ENSMUSG00000029636	62.2	29.91	1.057	0.041582	0.68785	0.383622	0.169826	0.39119	0.222155	0.165834	0.0804603	Wasf3	WASP family, member 3 [Source:MGI Symbol;Acc:MGI:2658986]
ENSMUSG00000074252	0	3.87	-4.3726	0.041582	0.68785	0	0	0	0.104285	0.0622772	0.0330488	Gm10654	predicted gene 10654 [Source:MGI Symbol;Acc:MGI:3643366]
ENSMUSG00000061601	58.66	28.74	1.0289	0.041866	0.69061	0.0759852	0.0733045	0.0638931	0.0594024	0.0328323	0.0156208	Pclo	piccolo (presynaptic cytomatrix protein) [Source:MGI Symbol;Acc:MGI:1349390]
ENSMUSG00000079067	17.55	38.65	-1.1368	0.042278	0.69159	1.35914	1.58045	2.19046	2.33981	3.46286	5.60965	Hmgn2-ps1	high mobility group nucleosomal binding domain 2, pseudogene 1 [Source:MGI Symbol;Acc:MGI:3783162]
ENSMUSG00000087611	31.87	73.77	-1.2073	0.042257	0.69159	0.461033	0.0577343	0.33051	0.603893	0.649141	0.750792	4930458D05Rik	RIKEN cDNA 4930458D05 gene [Source:MGI Symbol;Acc:MGI:1923052]
ENSMUSG00000033533	13.55	1.27	3.4044	0.042246	0.69159	0	0.485223	0.0243661	0.0260275	0.0233147	0	Acsm1	acyl-CoA synthetase medium-chain family member 1 [Source:MGI Symbol;Acc:MGI:2152200]
ENSMUSG00000097080	25.23	50.61	-1.0015	0.042401	0.69218	0.347424	0.261044	0.406368	0.448078	0.639693	0.97181	1700086O06Rik	RIKEN cDNA 1700086O06 gene [Source:MGI Symbol;Acc:MGI:1920766]
ENSMUSG00000089987	4.81	0.33	3.7889	0.042608	0.69381	0.142307	0.360376	0.186138	0.0497075	0	0	Gpx2-ps1	glutathione peroxidase 2, pseudogene 1 [Source:MGI Symbol;Acc:MGI:106627]
ENSMUSG00000111535	0	3.83	-4.3564	0.042715	0.69381	0	0	0	0.0439705	0.118163	0.0836076	Gm35154	predicted gene, 35154 [Source:MGI Symbol;Acc:MGI:5594313]
ENSMUSG00000114496	0	3.9	-4.3822	0.042617	0.69381	0	0	0	0.0913895	0.0350846	0.0248246	Gm47601	predicted gene, 47601 [Source:MGI Symbol;Acc:MGI:6096654]
ENSMUSG00000117285	47.69	18.41	1.372	0.042671	0.69381	2.75173	3.68919	1.32327	1.92235	0.911642	0.268769	Gm49863	predicted gene, 49863 [Source:MGI Symbol;Acc:MGI:6270537]
ENSMUSG00000030114	0	3.82	-4.3532	0.042942	0.69518	0	0	0	0.0802913	0.107884	0.0381674	Klrg1	killer cell lectin-like receptor subfamily G, member 1 [Source:MGI Symbol;Acc:MGI:1355294]
ENSMUSG00000097425	0	3.82	-4.3532	0.042942	0.69518	0	0	0	0.0228159	0.0306568	0.0108458	Vmn1r181	vomeronasal 1 receptor 181 [Source:MGI Symbol;Acc:MGI:3033489]
ENSMUSG00000035852	12.22	27.61	-1.1756	0.042911	0.69518	0.133146	0.123861	0.0932979	0.368739	0.214253	0.227396	Misp	mitotic spindle positioning [Source:MGI Symbol;Acc:MGI:1926156]
ENSMUSG00000029712	5.05	0.3	3.8633	0.043026	0.69548	0.0634772	0.0206677	0.0124543	0	0.00595844	0	Actl6b	actin-like 6B [Source:MGI Symbol;Acc:MGI:1933548]
ENSMUSG00000104563	4.97	0	4.8011	0.043298	0.69625	0.113286	0	0.0404125	0	0	0	Gm43041	predicted gene 43041 [Source:MGI Symbol;Acc:MGI:5663178]
ENSMUSG00000039716	10.79	30.19	-1.4827	0.043272	0.69625	0.0356193	0.0142424	0.0110346	0.104118	0.0439934	0.0280153	Dock3	dedicator of cyto-kinesis 3 [Source:MGI Symbol;Acc:MGI:2429763]
ENSMUSG00000096140	0.67	7.06	-3.393	0.043339	0.69625	0.0414471	0	0	0.0434322	0.194527	0.20646	Ankrd66	ankyrin repeat domain 66 [Source:MGI Symbol;Acc:MGI:1925106]
ENSMUSG00000082609	4.7	0.33	3.7591	0.043456	0.69732	0.314219	0.204615	0.369901	0.0658537	0	0	Gm15464	predicted gene 15464 [Source:MGI Symbol;Acc:MGI:3646025]
ENSMUSG00000086843	1.33	10.46	-2.9627	0.043512	0.6978	0.0287458	0	0	0.165674	0.0404744	0.0286382	E030013I19Rik	RIKEN cDNA E030013I19 gene [Source:MGI Symbol;Acc:MGI:2443735]
ENSMUSG00000073834	7.16	0	5.3244	0.043962	0.6997	0	0.373051	0	0	0	0	Mup11	major urinary protein 11 [Source:MGI Symbol;Acc:MGI:3709617]
ENSMUSG00000094724	31.06	13.05	1.2442	0.044009	0.6997	0.231034	0.230948	0.107358	0.0509683	0.119847	0.0726851	Rnaset2b	ribonuclease T2B [Source:MGI Symbol;Acc:MGI:3702087]
ENSMUSG00000046774	0	3.96	-4.4011	0.044657	0.7003	0	0	0	0.0283263	0.0253739	0.107722	8030474K03Rik	RIKEN cDNA 8030474K03 gene [Source:MGI Symbol;Acc:MGI:2685988]
ENSMUSG00000062410	14.52	2.61	2.4735	0.044327	0.7003	0.0169392	0.160862	0.0083087	0.00887522	0.00795018	0.0168758	Hsd3b3	hydroxy-delta-5-steroid dehydrogenase, 3 beta- and steroid delta-isomerase 3 [Source:MGI Symbol;Acc:MGI:96235]
ENSMUSG00000107560	25.15	8.89	1.4933	0.044277	0.7003	1.17286	0.994466	0.611246	0.460887	0.481658	0.0730294	Gm44199	predicted gene, 44199 [Source:MGI Symbol;Acc:MGI:5690591]
ENSMUSG00000108324	21.97	6.14	1.8353	0.04454	0.7003	0.190075	1.47842	0.435084	0.331964	0.178419	0.094682	Gm44608	predicted gene 44608 [Source:MGI Symbol;Acc:MGI:5753184]
ENSMUSG00000062181	21.31	3.33	2.6839	0.044435	0.7003	0.0211195	0.618872	0.0414366	0.0774584	0	0.0315607	Ces3b	carboxylesterase 3B [Source:MGI Symbol;Acc:MGI:3644960]
ENSMUSG00000010803	15.99	5.2	1.6235	0.044268	0.7003	0.0813384	0.0642018	0.0326428	0.0154971	0.0173524	0.0257836	Gabra1	gamma-aminobutyric acid (GABA) A receptor, subunit alpha 1 [Source:MGI Symbol;Acc:MGI:95613]
ENSMUSG00000009075	9.88	2.27	2.1222	0.044496	0.7003	0.0515329	0.13423	0.12133	0.0324006	0.0193491	0.020536	Cabp7	calcium binding protein 7 [Source:MGI Symbol;Acc:MGI:2183437]
ENSMUSG00000056648	9.15	1.33	2.8016	0.044385	0.7003	0.0719544	0.100405	0.110924	0.0430861	0	0	Hoxb8	homeobox B8 [Source:MGI Symbol;Acc:MGI:96189]
ENSMUSG00000112926	10.16	2.61	1.9669	0.045671	0.7075	0.282143	0.229659	0.207588	0.073914	0.0441401	0.0702718	Gm7172	predicted gene 7172 [Source:MGI Symbol;Acc:MGI:3643000]
ENSMUSG00000033498	13.59	3.09	2.1164	0.046011	0.70914	0.0608765	0.0660699	0.0511888	0.00911317	0.0326533	0	Strc	stereocilin [Source:MGI Symbol;Acc:MGI:2153816]
ENSMUSG00000069862	2.46	11.41	-2.234	0.045995	0.70914	0.135768	0.368376	0	0.995893	0.573489	0.81156	Rps12-ps9	ribosomal protein S12, pseudogene 9 [Source:MGI Symbol;Acc:MGI:3704324]
ENSMUSG00000074480	24.8	9.81	1.3291	0.046129	0.71047	0.10313	0.132279	0.114967	0.0491225	0.0748043	0.0186808	Mex3a	mex3 RNA binding family member A [Source:MGI Symbol;Acc:MGI:1919890]
ENSMUSG00000028392	3.42	13.07	-1.9386	0.046277	0.71204	0.0460641	0.0499939	0.0225946	0.289622	0.0864785	0.0917835	Bspry	B-box and SPRY domain containing [Source:MGI Symbol;Acc:MGI:2177191]
ENSMUSG00000039155	1.33	9.77	-2.8643	0.046484	0.71443	0.0359704	0	0	0.0376932	0.0759701	0.152302	Cdh26	cadherin-like 26 [Source:MGI Symbol;Acc:MGI:2685856]
ENSMUSG00000099779	15.62	33.01	-1.0784	0.046709	0.71597	0.172993	0.214572	0.193951	0.517937	0.266773	0.467795	Gm8228	predicted gene 8228 [Source:MGI Symbol;Acc:MGI:3646986]
ENSMUSG00000111662	4.8	15.74	-1.7174	0.046781	0.71597	0.0561944	0.0609884	0.0183757	0.1374	0.0879138	0.223937	Gm7435	predicted gene 7435 [Source:MGI Symbol;Acc:MGI:3646489]
ENSMUSG00000094694	0	4.96	-4.7331	0.046783	0.71597	0	0	0	0.323453	0.86922	0	Ighv1-9	immunoglobulin heavy variable V1-9 [Source:MGI Symbol;Acc:MGI:4439621]
ENSMUSG00000027560	5.14	18.88	-1.8803	0.047082	0.71876	0.13788	0.0997615	0	0.43345	0.215707	0.244202	Dok5	docking protein 5 [Source:MGI Symbol;Acc:MGI:1924079]
ENSMUSG00000066072	16.74	2.19	2.9213	0.047299	0.7203	0.0128429	0.613296	0.0251979	0	0.0602766	0.0255897	Cyp4a10	cytochrome P450, family 4, subfamily a, polypeptide 10 [Source:MGI Symbol;Acc:MGI:88611]
ENSMUSG00000058925	0.67	6.44	-3.2604	0.047433	0.7203	0.0400676	0	0	0.0839733	0.150442	0.159671	Ccdc192	coiled-coil domain containing 192 [Source:MGI Symbol;Acc:MGI:1922694]
ENSMUSG00000105556	49.98	23.42	1.0914	0.047609	0.72075	0.604637	0.56724	0.371977	0.375862	0.278969	0.0918877	Gm43080	predicted gene 43080 [Source:MGI Symbol;Acc:MGI:5663217]
ENSMUSG00000026638	24.5	52.29	-1.0944	0.048126	0.72316	0.14177	0.0998039	0.0413472	0.30515	0.161849	0.152691	Irf6	interferon regulatory factor 6 [Source:MGI Symbol;Acc:MGI:1859211]
ENSMUSG00000105590	8.09	1.34	2.621	0.047984	0.72316	0.0330919	0.0628512	0.105506	0.0173384	0	0.016484	Gm43364	predicted gene 43364 [Source:MGI Symbol;Acc:MGI:5663501]
ENSMUSG00000022595	12.42	30.11	-1.2722	0.048179	0.72316	0.518578	0.346349	0.626126	0.836022	0.823774	1.98707	Lypd2	Ly6/Plaur domain containing 2 [Source:MGI Symbol;Acc:MGI:1915561]
ENSMUSG00000086773	0.65	6.97	-3.3819	0.048391	0.72496	0	0	0.0567155	0.181748	0.0542682	0.374383	Gm16192	predicted gene 16192 [Source:MGI Symbol;Acc:MGI:3802024]
ENSMUSG00000030495	9.26	23.28	-1.3383	0.048456	0.72514	0.128307	0.167104	0.0629352	0.295796	0.421536	0.204524	Slc7a10	solute carrier family 7 (cationic amino acid transporter, y+ system), member 10 [Source:MGI Symbol;Acc:MGI:1858261]
ENSMUSG00000111864	4.71	0.3	3.7628	0.048483	0.72515	0.124819	0.270935	0.489792	0	0.0585822	0	Rpl26-ps6	ribosomal protein L26, pseudogene 6 [Source:MGI Symbol;Acc:MGI:3648682]
ENSMUSG00000053719	37.4	96.73	-1.3679	0.048674	0.7268	0.273593	0.254514	1.66789	1.2287	1.39414	3.11508	Klk1b26	kallikrein 1-related petidase b26 [Source:MGI Symbol;Acc:MGI:891981]
ENSMUSG00000084342	3.75	0	4.3944	0.048754	0.72685	0.146277	0.105838	0.0239165	0	0	0	Gm11224	predicted gene 11224 [Source:MGI Symbol;Acc:MGI:3651640]
ENSMUSG00000021319	4.72	15.75	-1.7398	0.048917	0.72844	0.0259255	0.0281373	0.0381496	0.0950853	0.182517	0.0387428	Sfrp4	secreted frizzled-related protein 4 [Source:MGI Symbol;Acc:MGI:892010]
ENSMUSG00000044375	14.67	2.55	2.5218	0.049176	0.73075	0.216038	0.0117234	0.0105967	0.0113192	0.0202789	0.0107615	Pcare	photoreceptor cilium actin regulator [Source:MGI Symbol;Acc:MGI:2385061]
ENSMUSG00000101059	1.38	10.37	-2.9154	0.049207	0.73075	0.16027	0.173943	0	0.419866	0.0752209	1.99588	Gm4017	predicted gene 4017 [Source:MGI Symbol;Acc:MGI:3782191]
ENSMUSG00000108702	31.64	14.62	1.1174	0.049293	0.73126	0.573242	0.533268	0.843531	0.214535	0.269044	0.428323	Gm9333	predicted gene 9333 [Source:MGI Symbol;Acc:MGI:3643231]
ENSMUSG00000033576	14.77	36.06	-1.2845	0.049413	0.732	0.0421521	0.0718898	0.153591	0.359677	0.169573	0.143981	Apol6	apolipoprotein L 6 [Source:MGI Symbol;Acc:MGI:1919189]
ENSMUSG00000052562	6.8	0	5.2503	0.049424	0.732	0	0.165835	0	0	0	0	Slc22a30	solute carrier family 22, member 30 [Source:MGI Symbol;Acc:MGI:2442750]
ENSMUSG00000080942	0	4.74	-4.6669	0.04982	0.73264	0	0	0	0.221002	0.226248	0	Zfp36l1-ps	zinc finger protein 36, C3H type-like 1, pseudogene [Source:MGI Symbol;Acc:MGI:3707318]
ENSMUSG00000039860	9.97	0.61	4.0032	0.049667	0.73264	0.122617	0	0.00414787	0	0.00793777	0	Srrm3	serine/arginine repetitive matrix 3 [Source:MGI Symbol;Acc:MGI:1920309]
ENSMUSG00000090667	0	3.76	-4.3333	0.049796	0.73264	0	0	0	0.0158387	0.0567515	0.0150582	Mdfic2	MyoD family inhibitor domain containing 2 [Source:MGI Symbol;Acc:MGI:2685611]
ENSMUSG00000109495	12.9	3.89	1.7314	0.049842	0.73264	0.449348	0.325121	0.195917	0.0784782	0.0937315	0.124352	Gm47692	predicted gene, 47692 [Source:MGI Symbol;Acc:MGI:6096800]
ENSMUSG00000092517	0	3.76	-4.3333	0.049796	0.73264	0	0	0	0.0451598	0.161812	0.0429345	Art2a	ADP-ribosyltransferase 2a [Source:MGI Symbol;Acc:MGI:107546]
ENSMUSG00000036437	33.57	73.88	-1.1352	0.049715	0.73264	0.305832	0.178727	0.307715	1.15044	0.250272	0.398437	Npy1r	neuropeptide Y receptor Y1 [Source:MGI Symbol;Acc:MGI:104963]
